# Supplementary material for: 1,3-Bis(2,3,5,6-tetra­fluoro-4-iodo­phen­oxy)-2,2-bis­[(2,3,5,6-tetra­fluoro-4-iodo­phen­oxy)meth­yl]propane
Source: Acta Crystallogr Sect E Struct Rep Online. 2013 Mar 23;69(Pt 4):o579–80. doi: 10.1107/S1600536813007605 (PMC3629626; doi:10.1107/S1600536813007605)
Supplement: Supplementary file 1 [file e-69-0o579-sup1.cif]

##############################################################################
#                                                                            #
# This CIF contains the data in a paper accepted for publication in          #
# Acta Crystallographica Section E. It conforms to the requirements of       #
# Notes for Authors for Acta Crystallographica Section E, and has been       #
# peer reviewed under the auspices of the IUCr Commission on Journals.       #
#                                                                            #
# Full details of the Crystallographic Information File format               #
# are given in the paper "The Crystallographic Information File (CIF):       #
# a New Standard Archive File for Crystallography" by S. R. Hall, F. H.      #
# Allen and I. D. Brown [Acta Cryst. (1991), A47, 655-685].                  #
#                                                                            #
# The current version of the core CIF dictionary is obtainable from          #
# ftp://ftp.iucr.org/pub/cif_core.dic.                                       #
#                                                                            #
# Software is freely available for graphical display of the structure(s)     #
# in this CIF. For information consult the CIF software page                 #
# http://www.iucr.org/resources/cif/software.                                #
#                                                                            #
# This file may be used for bona fide research purposes within the           #
# scientific community so long as proper attribution is given to the journal # 
# article from which it was obtained.                                        #
#                                                                            #
##############################################################################
data_I
_audit_creation_method     SHELXL-2012
_chemical_name_systematic
;\
1,3-Bis(2,3,5,6-tetrafluoro-4-iodophenoxy)-2,2-bis[(2,3,5,6-tetrafluoro-\
4-iodophenoxy)methyl]propane
;
_chemical_name_common     ?
_chemical_formula_moiety     'C29 H8 F16 I4 O4'
_chemical_formula_sum     'C29 H8 F16 I4 O4'
_chemical_formula_iupac     'C29 H8 F16 I4 O4'
_chemical_formula_weight     1231.95
_chemical_melting_point     ?
_shelx_space_group_comment
;
The symmetry employed for this shelxl refinement is uniquely defined
by the following loop, which should always be used as a source of
symmetry information in preference to the above space-group names.
They are only intended as comments.
;
_space_group_crystal_system     monoclinic
_space_group_name_H-M_alt     'P 21/n'
_space_group_name_Hall     '-P 2yn'
loop_
    _space_group_symop_operation_xyz
    'x, y, z'
    '-x+1/2, y+1/2, -z+1/2'
    '-x, -y, -z'
    'x-1/2, -y-1/2, z-1/2'
_cell_length_a     7.9716(9)
_cell_length_b     20.665(3)
_cell_length_c     20.194(4)
_cell_angle_alpha     90
_cell_angle_beta     92.745(12)
_cell_angle_gamma     90
_cell_volume     3322.8(9)
_cell_formula_units_Z     4
_cell_measurement_reflns_used     8992
_cell_measurement_theta_min     2.217
_cell_measurement_theta_max     30.026
_cell_measurement_temperature     90(2)
_exptl_crystal_description     neddle
_exptl_crystal_colour     colourless
_exptl_crystal_size_max     0.340
_exptl_crystal_size_mid     0.060
_exptl_crystal_size_min     0.040
_exptl_crystal_density_diffrn     2.463
_exptl_crystal_density_meas     ?
_exptl_crystal_density_method     ?
_exptl_crystal_F_000     2280
_exptl_absorpt_coefficient_mu     3.878
_exptl_absorpt_correction_type     multi-scan
_exptl_absorpt_process_details     '(SADABS; Bruker, 1998)'
_shelx_estimated_absorpt_T_min     0.352
_shelx_estimated_absorpt_T_max     0.860
_exptl_absorpt_correction_T_min     0.742
_exptl_absorpt_correction_T_max     1.000
_exptl_special_details
;
OXFORD low temperature device.
;
_diffrn_ambient_temperature     90(2)
_diffrn_radiation_type     MoK\a
_diffrn_radiation_wavelength     0.71073
_diffrn_radiation_source     'fine-focus sealed tube'
_diffrn_radiation_monochromator     graphite
_diffrn_measurement_device_type     'Bruker APEX 2000 CCD area-detector'
_diffrn_measurement_method     '\f and \w scans'
_diffrn_detector_area_resol_mean     ?
_diffrn_reflns_number     39668
_diffrn_reflns_av_R_equivalents     0.0416
_diffrn_reflns_theta_min     1.411
_diffrn_reflns_theta_max     30.106
_diffrn_reflns_theta_full     25.242
_diffrn_measured_fraction_theta_max     0.994
_diffrn_measured_fraction_theta_full     0.999
_diffrn_reflns_limit_h_min     -11
_diffrn_reflns_limit_h_max     11
_diffrn_reflns_limit_k_min     -29
_diffrn_reflns_limit_k_max     25
_diffrn_reflns_limit_l_min     -28
_diffrn_reflns_limit_l_max     28
_refine_special_details
;
H atoms were restrained to have similar C---H distances.
;
_reflns_number_total     9728
_reflns_number_gt     7975
_reflns_threshold_expression     I>2\s(I)
_refine_ls_structure_factor_coef     Fsqd
_refine_ls_matrix_type     full
_refine_ls_R_factor_all     0.0500
_refine_ls_R_factor_gt     0.0376
_refine_ls_wR_factor_gt     0.0877
_refine_ls_wR_factor_ref     0.0928
_refine_ls_goodness_of_fit_ref     1.038
_refine_ls_restrained_S_all     1.037
_refine_ls_number_reflns     9728
_refine_ls_number_parameters     510
_refine_ls_number_restraints     28
_refine_ls_hydrogen_treatment     refall
_refine_ls_weighting_scheme     calc
_refine_ls_weighting_details
;
 w=1/[\s^2^(Fo^2^)+(0.0456P)^2^+4.8626P]
 where P=(Fo^2^+2Fc^2^)/3
;
_atom_sites_solution_hydrogens     difmap
_atom_sites_solution_primary     direct
_atom_sites_solution_secondary     difmap
_refine_ls_shift/su_max     0.004
_refine_ls_shift/su_mean     0.000
_refine_diff_density_max     2.083
_refine_diff_density_min     -0.540
_refine_ls_extinction_method     none
_refine_ls_extinction_coef     .
loop_
    _atom_type_symbol
    _atom_type_description
    _atom_type_scat_dispersion_real
    _atom_type_scat_dispersion_imag
    _atom_type_scat_source
    'C' 'C' 0.0033 0.0016
                         'International Tables Vol C Tables 4.2.6.8 and 6.1.1.4'
    'H' 'H' 0.0000 0.0000
                         'International Tables Vol C Tables 4.2.6.8 and 6.1.1.4'
    'O' 'O' 0.0106 0.0060
                         'International Tables Vol C Tables 4.2.6.8 and 6.1.1.4'
    'F' 'F' 0.0171 0.0103
                         'International Tables Vol C Tables 4.2.6.8 and 6.1.1.4'
    'I' 'I' -0.4742 1.8119
                         'International Tables Vol C Tables 4.2.6.8 and 6.1.1.4'
_computing_data_collection     'SMART (Bruker, 1998)'
_computing_cell_refinement     'SAINT (Bruker, 1998)'
_computing_data_reduction     'SAINT (Bruker, 1998)'
_computing_structure_solution     'SIR2002 (Burla <i>et al.</i>, 2003)'
_computing_structure_refinement     'SHELXL2012 (Sheldrick, 2008)'
_computing_molecular_graphics
;
ORTEP-3 for Windows
(Farrugia, 2012) and <i>Mercury</i> (Macrae <i>et al.</i>,
2006)
;
_computing_publication_material     'SHELXL2012 (Sheldrick, 2008)'
loop_
    _atom_site_type_symbol
    _atom_site_label
    _atom_site_fract_x
    _atom_site_fract_y
    _atom_site_fract_z
    _atom_site_U_iso_or_equiv
    _atom_site_adp_type
    _atom_site_calc_flag
    _atom_site_occupancy
    _atom_site_disorder_assembly
    _atom_site_disorder_group
    C C0 0.6874(4) 0.72962(16) 0.72029(16) 0.0128(6) Uani d 1 . .
    C C1 0.6616(4) 0.65897(17) 0.73747(18) 0.0154(7) Uani d 1 . .
    H H1A 0.662(5) 0.6502(19) 0.7821(10) 0.011(10) Uiso d 1 . .
    H H1B 0.566(4) 0.644(2) 0.716(2) 0.026(12) Uiso d 1 . .
    O O1 0.7997(3) 0.62098(12) 0.71393(12) 0.0184(5) Uani d 1 . .
    C C2 0.8909(5) 0.58713(16) 0.76047(17) 0.0152(7) Uani d 1 . .
    C C3 1.0636(5) 0.59535(18) 0.76558(17) 0.0183(7) Uani d 1 . .
    C C4 1.1616(5) 0.56147(19) 0.81117(18) 0.0201(7) Uani d 1 . .
    C C5 1.0932(5) 0.51753(19) 0.85359(17) 0.0198(7) Uani d 1 . .
    C C6 0.9202(5) 0.50767(18) 0.84804(18) 0.0207(7) Uani d 1 . .
    C C7 0.8215(5) 0.54139(18) 0.80207(18) 0.0175(7) Uani d 1 . .
    F F1 1.1365(3) 0.63721(11) 0.72512(11) 0.0240(5) Uani d 1 . .
    F F2 1.3281(3) 0.57269(12) 0.81383(12) 0.0256(5) Uani d 1 . .
    F F3 0.8473(3) 0.46500(12) 0.88729(12) 0.0293(5) Uani d 1 . .
    F F4 0.6556(3) 0.53013(11) 0.79721(12) 0.0224(5) Uani d 1 . .
    I I1 1.24282(4) 0.47021(2) 0.92510(2) 0.03126(8) Uani d 1 . .
    C C8 0.8473(4) 0.75684(17) 0.75458(16) 0.0135(6) Uani d 1 . .
    H H8A 0.940(4) 0.7406(19) 0.7350(18) 0.013(10) Uiso d 1 . .
    H H8B 0.857(5) 0.8008(10) 0.7508(19) 0.012(10) Uiso d 1 . .
    C C9 0.9445(4) 0.78098(18) 0.86461(16) 0.0157(7) Uani d 1 . .
    C C10 0.8797(4) 0.82522(18) 0.90826(17) 0.0171(7) Uani d 1 . .
    C C11 0.9831(5) 0.86081(18) 0.95143(17) 0.0176(7) Uani d 1 . .
    C C12 1.1559(5) 0.85353(17) 0.95290(16) 0.0170(7) Uani d 1 . .
    C C13 1.2210(5) 0.80928(18) 0.90966(17) 0.0173(7) Uani d 1 . .
    C C14 1.1183(5) 0.77370(18) 0.86650(17) 0.0168(7) Uani d 1 . .
    O O2 0.8390(3) 0.74463(13) 0.82499(12) 0.0192(5) Uani d 1 . .
    F F5 0.7123(3) 0.83272(12) 0.90892(11) 0.0241(5) Uani d 1 . .
    F F6 0.9105(3) 0.90175(12) 0.99275(12) 0.0279(5) Uani d 1 . .
    F F7 1.3870(3) 0.80009(12) 0.90866(11) 0.0249(5) Uani d 1 . .
    F F8 1.1877(3) 0.73036(12) 0.82613(11) 0.0239(5) Uani d 1 . .
    I I2 1.31029(4) 0.90660(2) 1.01837(2) 0.02597(7) Uani d 1 . .
    C C15 0.7072(5) 0.73904(19) 0.64589(17) 0.0161(7) Uani d 1 . .
    H H15A 0.714(5) 0.7818(10) 0.6374(19) 0.010(9) Uiso d 1 . .
    H H15B 0.803(4) 0.721(2) 0.633(2) 0.024(12) Uiso d 1 . .
    O O3 0.5646(3) 0.70967(12) 0.60950(12) 0.0186(5) Uani d 1 . .
    C C16 0.4631(4) 0.74785(18) 0.57170(16) 0.0157(7) Uani d 1 . .
    C C17 0.5163(4) 0.79214(18) 0.52491(17) 0.0164(7) Uani d 1 . .
    C C18 0.4019(5) 0.82563(18) 0.48473(16) 0.0166(7) Uani d 1 . .
    C C19 0.2301(5) 0.81733(18) 0.48965(17) 0.0175(7) Uani d 1 . .
    C C20 0.1772(4) 0.77314(19) 0.53568(18) 0.0179(7) Uani d 1 . .
    C C21 0.2898(5) 0.73955(18) 0.57590(17) 0.0182(7) Uani d 1 . .
    F F9 0.6814(3) 0.80003(12) 0.51691(11) 0.0226(5) Uani d 1 . .
    F F10 0.4615(3) 0.86711(12) 0.44021(11) 0.0256(5) Uani d 1 . .
    F F11 0.0129(3) 0.76437(13) 0.54335(12) 0.0295(5) Uani d 1 . .
    F F12 0.2283(3) 0.69714(12) 0.61902(11) 0.0278(5) Uani d 1 . .
    I I3 0.05865(3) 0.87228(2) 0.43353(2) 0.02431(7) Uani d 1 . .
    I I4 0.07305(3) 1.02190(2) 0.86697(2) 0.02284(7) Uani d 1 . .
    C C22 0.5324(4) 0.76548(17) 0.74305(17) 0.0145(6) Uani d 1 . .
    H H22A 0.436(3) 0.7464(17) 0.7253(18) 0.009(9) Uiso d 1 . .
    H H22B 0.530(5) 0.7641(19) 0.7882(10) 0.011(10) Uiso d 1 . .
    O O4 0.5447(3) 0.83249(12) 0.72219(13) 0.0195(5) Uani d 1 . .
    C C23 0.4392(5) 0.87347(17) 0.75274(18) 0.0163(7) Uani d 1 . .
    C C24 0.2667(5) 0.87194(16) 0.74154(18) 0.0161(7) Uani d 1 . .
    C C25 0.1639(4) 0.91486(17) 0.77298(18) 0.0161(7) Uani d 1 . .
    C C26 0.2294(5) 0.96073(16) 0.81658(17) 0.0156(7) Uani d 1 . .
    C C27 0.4023(5) 0.96312(17) 0.82737(18) 0.0177(7) Uani d 1 . .
    C C28 0.5057(5) 0.92034(18) 0.79581(18) 0.0181(7) Uani d 1 . .
    F F13 0.1975(3) 0.82806(10) 0.69915(11) 0.0214(5) Uani d 1 . .
    F F14 -0.0017(3) 0.91053(11) 0.76005(12) 0.0223(5) Uani d 1 . .
    F F15 0.4729(3) 1.00702(11) 0.86817(11) 0.0243(5) Uani d 1 . .
    F F16 0.6725(3) 0.92467(12) 0.80682(12) 0.0250(5) Uani d 1 . .
loop_
    _atom_site_aniso_label
    _atom_site_aniso_U_11
    _atom_site_aniso_U_22
    _atom_site_aniso_U_33
    _atom_site_aniso_U_12
    _atom_site_aniso_U_13
    _atom_site_aniso_U_23
    C0 0.0116(16) 0.0115(15) 0.0148(14) 0.0032(12) -0.0027(12) -0.0006(12)
    C1 0.0133(17) 0.0122(16) 0.0205(16) 0.0006(13) -0.0013(13) -0.0027(12)
    O1 0.0207(13) 0.0171(13) 0.0174(12) 0.0100(10) -0.0006(10) -0.0018(9)
    C2 0.0187(17) 0.0102(15) 0.0167(15) 0.0028(13) -0.0003(13) -0.0027(12)
    C3 0.0203(18) 0.0180(18) 0.0168(15) 0.0021(14) 0.0032(13) -0.0026(13)
    C4 0.0168(18) 0.0224(19) 0.0208(17) 0.0005(15) -0.0022(14) -0.0037(14)
    C5 0.0202(19) 0.0208(19) 0.0176(16) 0.0060(15) -0.0059(14) -0.0017(13)
    C6 0.028(2) 0.0130(17) 0.0214(17) -0.0007(15) 0.0034(15) 0.0003(13)
    C7 0.0169(17) 0.0145(16) 0.0210(16) 0.0040(13) -0.0009(13) -0.0038(13)
    F1 0.0238(12) 0.0220(12) 0.0269(11) -0.0029(9) 0.0090(9) 0.0019(9)
    F2 0.0147(11) 0.0311(13) 0.0305(12) 0.0014(9) -0.0038(9) -0.0026(10)
    F3 0.0316(14) 0.0233(12) 0.0329(13) -0.0021(10) -0.0005(10) 0.0100(10)
    F4 0.0168(11) 0.0186(11) 0.0312(12) -0.0034(9) -0.0031(9) 0.0004(9)
    I1 0.03263(16) 0.02794(15) 0.03187(14) 0.00387(11) -0.01244(11) 0.00821(11)
    C8 0.0131(16) 0.0148(16) 0.0125(14) -0.0018(13) -0.0006(12) 0.0000(12)
    C9 0.0155(17) 0.0180(17) 0.0133(14) -0.0061(13) -0.0038(12) 0.0021(12)
    C10 0.0129(17) 0.0216(18) 0.0167(15) -0.0009(14) -0.0011(12) 0.0056(13)
    C11 0.0226(19) 0.0170(17) 0.0131(14) 0.0009(14) -0.0006(13) -0.0003(12)
    C12 0.0221(18) 0.0147(16) 0.0139(15) -0.0053(14) -0.0041(13) 0.0009(12)
    C13 0.0143(17) 0.0223(18) 0.0150(15) -0.0040(14) -0.0028(12) 0.0011(13)
    C14 0.0186(18) 0.0164(17) 0.0154(15) -0.0024(14) 0.0002(13) -0.0005(12)
    O2 0.0203(13) 0.0232(14) 0.0136(11) -0.0096(11) -0.0045(9) 0.0005(10)
    F5 0.0120(10) 0.0334(13) 0.0269(11) 0.0013(9) 0.0000(9) 0.0007(10)
    F6 0.0315(14) 0.0274(13) 0.0248(11) 0.0041(10) 0.0015(10) -0.0110(10)
    F7 0.0136(11) 0.0354(14) 0.0254(11) -0.0012(10) -0.0026(9) -0.0015(10)
    F8 0.0204(12) 0.0301(13) 0.0213(10) 0.0025(10) 0.0017(9) -0.0077(9)
    I2 0.03197(15) 0.02485(14) 0.02000(12) -0.01119(11) -0.01007(10) -0.00024(9)
    C15 0.0126(16) 0.0210(18) 0.0142(15) 0.0009(14) -0.0030(12) -0.0007(13)
    O3 0.0176(13) 0.0178(13) 0.0195(12) -0.0019(10) -0.0090(10) 0.0009(10)
    C16 0.0159(17) 0.0174(17) 0.0135(14) 0.0017(13) -0.0031(12) -0.0017(12)
    C17 0.0142(17) 0.0191(17) 0.0157(15) -0.0009(13) -0.0006(12) -0.0040(13)
    C18 0.0190(18) 0.0176(17) 0.0133(14) 0.0002(14) 0.0006(13) 0.0009(12)
    C19 0.0176(17) 0.0168(17) 0.0179(15) 0.0031(14) -0.0018(13) -0.0022(13)
    C20 0.0113(16) 0.0228(19) 0.0197(16) -0.0003(14) 0.0007(13) -0.0005(14)
    C21 0.0210(18) 0.0195(18) 0.0139(15) -0.0001(14) 0.0002(13) 0.0036(13)
    F9 0.0127(10) 0.0333(13) 0.0217(10) 0.0002(9) 0.0018(8) 0.0030(9)
    F10 0.0238(12) 0.0287(13) 0.0243(11) -0.0037(10) 0.0005(9) 0.0107(9)
    F11 0.0133(11) 0.0420(15) 0.0328(13) -0.0044(10) -0.0010(9) 0.0077(11)
    F12 0.0380(14) 0.0234(12) 0.0228(11) -0.0044(10) 0.0108(10) 0.0116(9)
    I3 0.02068(13) 0.02714(14) 0.02442(12) 0.00478(10) -0.00593(9) 0.00477(10)
    I4 0.03133(15) 0.01636(12) 0.02106(12) 0.00833(10) 0.00373(10) -0.00080(9)
    C22 0.0116(16) 0.0122(16) 0.0196(16) 0.0016(12) -0.0002(12) -0.0007(12)
    O4 0.0197(13) 0.0116(12) 0.0280(13) 0.0049(10) 0.0093(11) 0.0035(10)
    C23 0.0158(17) 0.0118(16) 0.0217(16) 0.0030(13) 0.0033(13) 0.0030(13)
    C24 0.0168(17) 0.0092(15) 0.0222(16) -0.0006(13) 0.0007(13) -0.0015(12)
    C25 0.0131(16) 0.0116(16) 0.0237(17) 0.0017(13) 0.0008(13) 0.0024(13)
    C26 0.0195(18) 0.0105(15) 0.0170(15) 0.0018(13) 0.0025(13) 0.0018(12)
    C27 0.0209(18) 0.0138(16) 0.0181(16) -0.0034(14) -0.0021(13) 0.0018(13)
    C28 0.0157(17) 0.0134(16) 0.0247(17) -0.0003(13) -0.0035(14) 0.0049(13)
    F13 0.0207(11) 0.0154(11) 0.0277(11) 0.0003(9) -0.0019(9) -0.0069(9)
    F14 0.0136(11) 0.0179(11) 0.0352(12) 0.0022(9) 0.0002(9) -0.0023(9)
    F15 0.0289(13) 0.0201(11) 0.0229(11) -0.0039(10) -0.0082(9) -0.0039(9)
    F16 0.0112(11) 0.0255(12) 0.0377(13) -0.0007(9) -0.0045(9) 0.0058(10)
_geom_special_details
;
All e.s.d.'s (except the e.s.d. in the dihedral angle between two l.s. planes)
are estimated using the full covariance matrix. The cell e.s.d.'s are taken
into account individually in the estimation of e.s.d.'s in distances, angles
and torsion angles; correlations between e.s.d.'s in cell parameters are only
used when they are defined by crystal symmetry. An approximate (isotropic)
treatment of cell e.s.d.'s is used for estimating e.s.d.'s involving l.s.
planes.
;
loop_
    _geom_bond_atom_site_label_1
    _geom_bond_atom_site_label_2
    _geom_bond_site_symmetry_2
    _geom_bond_distance
    _geom_bond_publ_flag
    C0 C1 . 1.517(5) ?
    C0 C8 . 1.528(5) ?
    C0 C15 . 1.531(5) ?
    C0 C22 . 1.531(5) ?
    C1 O1 . 1.451(4) ?
    C1 H1A . 0.919(19) ?
    C1 H1B . 0.91(2) ?
    O1 C2 . 1.355(4) ?
    C2 C3 . 1.386(5) ?
    C2 C7 . 1.396(5) ?
    C3 F1 . 1.341(4) ?
    C3 C4 . 1.371(5) ?
    C4 F2 . 1.346(4) ?
    C4 C5 . 1.379(5) ?
    C5 C6 . 1.393(6) ?
    C5 I1 . 2.073(4) ?
    C6 F3 . 1.337(4) ?
    C6 C7 . 1.377(5) ?
    C7 F4 . 1.341(4) ?
    C8 O2 . 1.449(4) ?
    C8 H8A . 0.920(19) ?
    C8 H8B . 0.915(19) ?
    C9 O2 . 1.359(4) ?
    C9 C10 . 1.387(5) ?
    C9 C14 . 1.392(5) ?
    C10 F5 . 1.344(4) ?
    C10 C11 . 1.382(5) ?
    C11 F6 . 1.339(4) ?
    C11 C12 . 1.385(5) ?
    C12 C13 . 1.382(5) ?
    C12 I2 . 2.076(3) ?
    C13 F7 . 1.338(4) ?
    C13 C14 . 1.379(5) ?
    C14 F8 . 1.348(4) ?
    C15 O3 . 1.456(4) ?
    C15 H15A . 0.903(19) ?
    C15 H15B . 0.91(2) ?
    O3 C16 . 1.342(4) ?
    C16 C17 . 1.396(5) ?
    C16 C21 . 1.399(5) ?
    C17 F9 . 1.344(4) ?
    C17 C18 . 1.378(5) ?
    C18 F10 . 1.345(4) ?
    C18 C19 . 1.389(5) ?
    C19 C20 . 1.383(5) ?
    C19 I3 . 2.072(4) ?
    C20 F11 . 1.339(4) ?
    C20 C21 . 1.370(5) ?
    C21 F12 . 1.345(4) ?
    I4 C26 . 2.076(3) ?
    C22 O4 . 1.452(4) ?
    C22 H22A . 0.920(19) ?
    C22 H22B . 0.913(19) ?
    O4 C23 . 1.362(4) ?
    C23 C24 . 1.383(5) ?
    C23 C28 . 1.390(5) ?
    C24 F13 . 1.347(4) ?
    C24 C25 . 1.383(5) ?
    C25 F14 . 1.337(4) ?
    C25 C26 . 1.379(5) ?
    C26 C27 . 1.385(5) ?
    C27 F15 . 1.332(4) ?
    C27 C28 . 1.385(5) ?
    C28 F16 . 1.340(4) ?
loop_
    _geom_angle_atom_site_label_1
    _geom_angle_atom_site_label_2
    _geom_angle_atom_site_label_3
    _geom_angle_site_symmetry_1
    _geom_angle_site_symmetry_3
    _geom_angle
    _geom_angle_publ_flag
    C1 C0 C8 . . 111.7(3) ?
    C1 C0 C15 . . 111.6(3) ?
    C8 C0 C15 . . 106.0(3) ?
    C1 C0 C22 . . 106.1(3) ?
    C8 C0 C22 . . 110.7(3) ?
    C15 C0 C22 . . 110.8(3) ?
    O1 C1 C0 . . 109.4(3) ?
    O1 C1 H1A . . 104(3) ?
    C0 C1 H1A . . 115(3) ?
    O1 C1 H1B . . 107(3) ?
    C0 C1 H1B . . 109(3) ?
    H1A C1 H1B . . 112(4) ?
    C2 O1 C1 . . 116.3(3) ?
    O1 C2 C3 . . 119.1(3) ?
    O1 C2 C7 . . 123.5(3) ?
    C3 C2 C7 . . 117.3(3) ?
    F1 C3 C4 . . 119.2(3) ?
    F1 C3 C2 . . 119.5(3) ?
    C4 C3 C2 . . 121.3(3) ?
    F2 C4 C3 . . 117.9(3) ?
    F2 C4 C5 . . 120.5(3) ?
    C3 C4 C5 . . 121.6(4) ?
    C4 C5 C6 . . 117.8(3) ?
    C4 C5 I1 . . 120.8(3) ?
    C6 C5 I1 . . 121.4(3) ?
    F3 C6 C7 . . 118.9(4) ?
    F3 C6 C5 . . 120.3(3) ?
    C7 C6 C5 . . 120.8(3) ?
    F4 C7 C6 . . 119.4(3) ?
    F4 C7 C2 . . 119.4(3) ?
    C6 C7 C2 . . 121.2(4) ?
    O2 C8 C0 . . 107.7(3) ?
    O2 C8 H8A . . 116(3) ?
    C0 C8 H8A . . 110(3) ?
    O2 C8 H8B . . 105(2) ?
    C0 C8 H8B . . 113(3) ?
    H8A C8 H8B . . 105(4) ?
    O2 C9 C10 . . 120.0(3) ?
    O2 C9 C14 . . 122.9(3) ?
    C10 C9 C14 . . 117.0(3) ?
    F5 C10 C11 . . 119.6(3) ?
    F5 C10 C9 . . 118.9(3) ?
    C11 C10 C9 . . 121.5(3) ?
    F6 C11 C10 . . 117.8(3) ?
    F6 C11 C12 . . 121.0(3) ?
    C10 C11 C12 . . 121.2(3) ?
    C13 C12 C11 . . 117.5(3) ?
    C13 C12 I2 . . 121.5(3) ?
    C11 C12 I2 . . 121.0(3) ?
    F7 C13 C14 . . 118.2(3) ?
    F7 C13 C12 . . 120.3(3) ?
    C14 C13 C12 . . 121.5(3) ?
    F8 C14 C13 . . 119.2(3) ?
    F8 C14 C9 . . 119.5(3) ?
    C13 C14 C9 . . 121.3(3) ?
    C9 O2 C8 . . 115.2(3) ?
    O3 C15 C0 . . 109.1(3) ?
    O3 C15 H15A . . 112(3) ?
    C0 C15 H15A . . 109(2) ?
    O3 C15 H15B . . 109(3) ?
    C0 C15 H15B . . 111(3) ?
    H15A C15 H15B . . 107(4) ?
    C16 O3 C15 . . 118.5(3) ?
    O3 C16 C17 . . 125.2(3) ?
    O3 C16 C21 . . 117.6(3) ?
    C17 C16 C21 . . 117.0(3) ?
    F9 C17 C18 . . 119.5(3) ?
    F9 C17 C16 . . 119.5(3) ?
    C18 C17 C16 . . 120.9(3) ?
    F10 C18 C17 . . 118.0(3) ?
    F10 C18 C19 . . 120.5(3) ?
    C17 C18 C19 . . 121.5(3) ?
    C20 C19 C18 . . 117.6(3) ?
    C20 C19 I3 . . 121.0(3) ?
    C18 C19 I3 . . 121.3(3) ?
    F11 C20 C21 . . 118.7(3) ?
    F11 C20 C19 . . 119.9(3) ?
    C21 C20 C19 . . 121.4(3) ?
    F12 C21 C20 . . 117.7(3) ?
    F12 C21 C16 . . 120.8(3) ?
    C20 C21 C16 . . 121.5(3) ?
    O4 C22 C0 . . 107.9(3) ?
    O4 C22 H22A . . 111(2) ?
    C0 C22 H22A . . 110(2) ?
    O4 C22 H22B . . 109(3) ?
    C0 C22 H22B . . 110(3) ?
    H22A C22 H22B . . 108(3) ?
    C23 O4 C22 . . 114.2(3) ?
    O4 C23 C24 . . 122.8(3) ?
    O4 C23 C28 . . 119.5(3) ?
    C24 C23 C28 . . 117.7(3) ?
    F13 C24 C25 . . 119.3(3) ?
    F13 C24 C23 . . 119.6(3) ?
    C25 C24 C23 . . 121.1(3) ?
    F14 C25 C26 . . 120.7(3) ?
    F14 C25 C24 . . 118.0(3) ?
    C26 C25 C24 . . 121.3(3) ?
    C25 C26 C27 . . 117.9(3) ?
    C25 C26 I4 . . 120.9(3) ?
    C27 C26 I4 . . 121.2(3) ?
    F15 C27 C28 . . 118.4(3) ?
    F15 C27 C26 . . 120.6(3) ?
    C28 C27 C26 . . 121.0(3) ?
    F16 C28 C27 . . 119.3(3) ?
    F16 C28 C23 . . 119.7(3) ?
    C27 C28 C23 . . 121.0(3) ?
loop_
    _geom_torsion_atom_site_label_1
    _geom_torsion_atom_site_label_2
    _geom_torsion_atom_site_label_3
    _geom_torsion_atom_site_label_4
    _geom_torsion_site_symmetry_1
    _geom_torsion_site_symmetry_2
    _geom_torsion_site_symmetry_3
    _geom_torsion_site_symmetry_4
    _geom_torsion
    _geom_torsion_publ_flag
    C8 C0 C1 O1 . . . . -62.5(3) ?
    C15 C0 C1 O1 . . . . 56.0(4) ?
    C22 C0 C1 O1 . . . . 176.8(3) ?
    C0 C1 O1 C2 . . . . 120.9(3) ?
    C1 O1 C2 C3 . . . . -126.0(3) ?
    C1 O1 C2 C7 . . . . 57.3(4) ?
    O1 C2 C3 F1 . . . . 1.0(5) ?
    C7 C2 C3 F1 . . . . 177.8(3) ?
    O1 C2 C3 C4 . . . . -179.0(3) ?
    C7 C2 C3 C4 . . . . -2.1(5) ?
    F1 C3 C4 F2 . . . . 1.0(5) ?
    C2 C3 C4 F2 . . . . -179.1(3) ?
    F1 C3 C4 C5 . . . . -179.5(3) ?
    C2 C3 C4 C5 . . . . 0.4(6) ?
    F2 C4 C5 C6 . . . . -179.5(3) ?
    C3 C4 C5 C6 . . . . 1.0(6) ?
    F2 C4 C5 I1 . . . . 2.5(5) ?
    C3 C4 C5 I1 . . . . -177.0(3) ?
    C4 C5 C6 F3 . . . . 179.1(3) ?
    I1 C5 C6 F3 . . . . -2.9(5) ?
    C4 C5 C6 C7 . . . . -0.7(6) ?
    I1 C5 C6 C7 . . . . 177.4(3) ?
    F3 C6 C7 F4 . . . . -0.8(5) ?
    C5 C6 C7 F4 . . . . 179.0(3) ?
    F3 C6 C7 C2 . . . . 179.1(3) ?
    C5 C6 C7 C2 . . . . -1.1(6) ?
    O1 C2 C7 F4 . . . . -0.9(5) ?
    C3 C2 C7 F4 . . . . -177.6(3) ?
    O1 C2 C7 C6 . . . . 179.2(3) ?
    C3 C2 C7 C6 . . . . 2.4(5) ?
    C1 C0 C8 O2 . . . . -54.2(4) ?
    C15 C0 C8 O2 . . . . -176.0(3) ?
    C22 C0 C8 O2 . . . . 63.8(3) ?
    O2 C9 C10 F5 . . . . -2.1(5) ?
    C14 C9 C10 F5 . . . . -178.7(3) ?
    O2 C9 C10 C11 . . . . 177.0(3) ?
    C14 C9 C10 C11 . . . . 0.4(5) ?
    F5 C10 C11 F6 . . . . 0.1(5) ?
    C9 C10 C11 F6 . . . . -178.9(3) ?
    F5 C10 C11 C12 . . . . 178.9(3) ?
    C9 C10 C11 C12 . . . . -0.2(5) ?
    F6 C11 C12 C13 . . . . 178.6(3) ?
    C10 C11 C12 C13 . . . . -0.1(5) ?
    F6 C11 C12 I2 . . . . -0.8(5) ?
    C10 C11 C12 I2 . . . . -179.5(3) ?
    C11 C12 C13 F7 . . . . 179.9(3) ?
    I2 C12 C13 F7 . . . . -0.6(5) ?
    C11 C12 C13 C14 . . . . 0.1(5) ?
    I2 C12 C13 C14 . . . . 179.5(3) ?
    F7 C13 C14 F8 . . . . 1.3(5) ?
    C12 C13 C14 F8 . . . . -178.9(3) ?
    F7 C13 C14 C9 . . . . -179.7(3) ?
    C12 C13 C14 C9 . . . . 0.1(6) ?
    O2 C9 C14 F8 . . . . 2.2(5) ?
    C10 C9 C14 F8 . . . . 178.6(3) ?
    O2 C9 C14 C13 . . . . -176.8(3) ?
    C10 C9 C14 C13 . . . . -0.4(5) ?
    C10 C9 O2 C8 . . . . 115.1(4) ?
    C14 C9 O2 C8 . . . . -68.6(4) ?
    C0 C8 O2 C9 . . . . -162.0(3) ?
    C1 C0 C15 O3 . . . . 53.9(4) ?
    C8 C0 C15 O3 . . . . 175.7(3) ?
    C22 C0 C15 O3 . . . . -64.1(4) ?
    C0 C15 O3 C16 . . . . 118.0(3) ?
    C15 O3 C16 C17 . . . . 50.0(5) ?
    C15 O3 C16 C21 . . . . -134.8(3) ?
    O3 C16 C17 F9 . . . . -2.1(5) ?
    C21 C16 C17 F9 . . . . -177.3(3) ?
    O3 C16 C17 C18 . . . . 174.9(3) ?
    C21 C16 C17 C18 . . . . -0.3(5) ?
    F9 C17 C18 F10 . . . . -2.4(5) ?
    C16 C17 C18 F10 . . . . -179.3(3) ?
    F9 C17 C18 C19 . . . . 177.7(3) ?
    C16 C17 C18 C19 . . . . 0.8(5) ?
    F10 C18 C19 C20 . . . . 178.9(3) ?
    C17 C18 C19 C20 . . . . -1.2(5) ?
    F10 C18 C19 I3 . . . . -4.0(5) ?
    C17 C18 C19 I3 . . . . 175.8(3) ?
    C18 C19 C20 F11 . . . . 178.6(3) ?
    I3 C19 C20 F11 . . . . 1.5(5) ?
    C18 C19 C20 C21 . . . . 1.2(5) ?
    I3 C19 C20 C21 . . . . -175.9(3) ?
    F11 C20 C21 F12 . . . . 3.0(5) ?
    C19 C20 C21 F12 . . . . -179.5(3) ?
    F11 C20 C21 C16 . . . . -178.2(3) ?
    C19 C20 C21 C16 . . . . -0.8(6) ?
    O3 C16 C21 F12 . . . . 3.5(5) ?
    C17 C16 C21 F12 . . . . 179.1(3) ?
    O3 C16 C21 C20 . . . . -175.3(3) ?
    C17 C16 C21 C20 . . . . 0.3(5) ?
    C1 C0 C22 O4 . . . . -175.0(3) ?
    C8 C0 C22 O4 . . . . 63.6(3) ?
    C15 C0 C22 O4 . . . . -53.6(4) ?
    C0 C22 O4 C23 . . . . -164.4(3) ?
    C22 O4 C23 C24 . . . . -68.8(4) ?
    C22 O4 C23 C28 . . . . 113.0(4) ?
    O4 C23 C24 F13 . . . . 0.5(5) ?
    C28 C23 C24 F13 . . . . 178.7(3) ?
    O4 C23 C24 C25 . . . . -179.3(3) ?
    C28 C23 C24 C25 . . . . -1.1(5) ?
    F13 C24 C25 F14 . . . . 0.4(5) ?
    C23 C24 C25 F14 . . . . -179.8(3) ?
    F13 C24 C25 C26 . . . . -179.8(3) ?
    C23 C24 C25 C26 . . . . 0.0(5) ?
    F14 C25 C26 C27 . . . . -179.4(3) ?
    C24 C25 C26 C27 . . . . 0.8(5) ?
    F14 C25 C26 I4 . . . . 2.8(5) ?
    C24 C25 C26 I4 . . . . -177.0(3) ?
    C25 C26 C27 F15 . . . . 179.0(3) ?
    I4 C26 C27 F15 . . . . -3.2(5) ?
    C25 C26 C27 C28 . . . . -0.6(5) ?
    I4 C26 C27 C28 . . . . 177.2(3) ?
    F15 C27 C28 F16 . . . . -0.5(5) ?
    C26 C27 C28 F16 . . . . 179.1(3) ?
    F15 C27 C28 C23 . . . . 180.0(3) ?
    C26 C27 C28 C23 . . . . -0.5(5) ?
    O4 C23 C28 F16 . . . . 0.0(5) ?
    C24 C23 C28 F16 . . . . -178.3(3) ?
    O4 C23 C28 C27 . . . . 179.5(3) ?
    C24 C23 C28 C27 . . . . 1.3(5) ?
_iucr_refine_instructions_details
;
TITL re169 in P2(1)/n
CELL  0.710730  7.9716 20.665 20.194 90 92.745 90
ZERR      4.00  0.0009  0.003  0.004  0  0.012  0
LATT 1
SYMM 0.5-X, 0.5+Y, 0.5-Z
SFAC   C  H  O  F  I
UNIT 116 32 16 64 16
L.S. 6
EQIV $1 1.5-X,-0.5+Y,1.5-Z
EQIV $2 2-X,2-Y,2-Z
EQIV $3 -1.5+X,1.5-Y,-0.5+Z
EQIV $4 1-X,2-Y,2-Z
EQIV $5 1+X,Y,Z
EQIV $6 -1+X,Y,Z
EQIV $7 -0.5+X,1.5-Y,-0.5+Z
RTAB DIST I1 I3_$1
RTAB ANGL C5 I1 I3_$1
RTAB DIST I2 F15_$2
RTAB ANGL C12 I2 F15_$2
RTAB DIST I3 F2_$3
RTAB ANGL C19 I3 F2_$3
RTAB DIST I4 F6_$4
RTAB ANGL C26 I4 F6_$4
RTAB DIST F1 F12_$5
RTAB ANGL C3 F1 F12_$5
RTAB DIST F2 F4_$5
RTAB ANGL C4 F2 F4_$5
RTAB DIST F4 F2_$6
RTAB ANGL C7 F4 F2_$6
RTAB DIST F5 F7_$6
RTAB ANGL C10 F5 F7_$6
RTAB DIST F7 F5_$5
RTAB ANGL C13 F7 F5_$5
RTAB DIST F9 F11_$5
RTAB ANGL C17 F9 F11_$5
RTAB DIST F11 F9_$6
RTAB ANGL C20 F11 F9_$6
RTAB DIST F12 F1_$6
RTAB ANGL C21 F12 F1_$6
RTAB DIST F14 F16_$6
RTAB ANGL C25 F14 F16_$6
RTAB DIST F16 F14_$5
RTAB ANGL C28 F16 F14_$5
RTAB DIST F10 C5_$7
RTAB ANGL C18 F10 C5_$7
RTAB PLAN F9 C13_$7
RTAB PLAN C16 C11_$7
RTAB PLAN C18 C9_$7
RTAB PLAN C3 C27_$1
ACTA
BOND
BOND $H
CONF
FMAP 2
PLAN 20
TEMP        -183
SIZE 0.04 0.06 0.34
SADI C1 H1A C1 H1B C8 H8A C8 H8B C15 H15A C15 H15B C22 H22A C22 H22B
WGHT    0.045600    4.862600
FVAR       0.14178
C0    1    0.687408    0.729617    0.720286    11.00000    0.01160    0.01153 =
         0.01481   -0.00061   -0.00273    0.00323
C1    1    0.661568    0.658969    0.737473    11.00000    0.01329    0.01215 =
         0.02046   -0.00269   -0.00126    0.00056
H1A   2    0.662147    0.650186    0.782093    11.00000    0.01139
H1B   2    0.566223    0.644026    0.715541    11.00000    0.02551
O1    3    0.799690    0.620976    0.713928    11.00000    0.02072    0.01706 =
         0.01741   -0.00179   -0.00063    0.00998
C2    1    0.890902    0.587133    0.760474    11.00000    0.01867    0.01021 =
         0.01671   -0.00268   -0.00034    0.00276
C3    1    1.063566    0.595355    0.765575    11.00000    0.02035    0.01798 =
         0.01685   -0.00257    0.00322    0.00209
C4    1    1.161610    0.561475    0.811168    11.00000    0.01683    0.02242 =
         0.02083   -0.00375   -0.00221    0.00048
C5    1    1.093166    0.517526    0.853590    11.00000    0.02020    0.02083 =
         0.01759   -0.00166   -0.00588    0.00599
C6    1    0.920157    0.507671    0.848040    11.00000    0.02788    0.01303 =
         0.02143    0.00026    0.00342   -0.00071
C7    1    0.821494    0.541391    0.802069    11.00000    0.01691    0.01450 =
         0.02104   -0.00380   -0.00086    0.00397
F1    4    1.136521    0.637211    0.725125    11.00000    0.02379    0.02202 =
         0.02688    0.00193    0.00897   -0.00290
F2    4    1.328130    0.572686    0.813830    11.00000    0.01467    0.03112 =
         0.03047   -0.00260   -0.00381    0.00138
F3    4    0.847278    0.465004    0.887294    11.00000    0.03158    0.02334 =
         0.03288    0.00996   -0.00053   -0.00213
F4    4    0.655644    0.530131    0.797213    11.00000    0.01684    0.01865 =
         0.03118    0.00039   -0.00311   -0.00343
I1    5    1.242816    0.470210    0.925097    11.00000    0.03263    0.02794 =
         0.03187    0.00821   -0.01244    0.00387
C8    1    0.847256    0.756838    0.754582    11.00000    0.01312    0.01476 =
         0.01251    0.00000   -0.00058   -0.00184
H8A   2    0.940208    0.740579    0.735020    11.00000    0.01286
H8B   2    0.856573    0.800810    0.750832    11.00000    0.01185
C9    1    0.944544    0.780982    0.864613    11.00000    0.01548    0.01796 =
         0.01332    0.00211   -0.00378   -0.00612
C10   1    0.879691    0.825216    0.908257    11.00000    0.01290    0.02163 =
         0.01667    0.00560   -0.00112   -0.00093
C11   1    0.983052    0.860807    0.951425    11.00000    0.02262    0.01699 =
         0.01315   -0.00028   -0.00059    0.00090
C12   1    1.155911    0.853527    0.952900    11.00000    0.02207    0.01467 =
         0.01386    0.00093   -0.00410   -0.00528
C13   1    1.221012    0.809283    0.909664    11.00000    0.01426    0.02226 =
         0.01505    0.00114   -0.00283   -0.00397
C14   1    1.118251    0.773704    0.866502    11.00000    0.01859    0.01643 =
         0.01539   -0.00049    0.00023   -0.00239
O2    3    0.839003    0.744628    0.824989    11.00000    0.02028    0.02317 =
         0.01358    0.00054   -0.00453   -0.00957
F5    4    0.712261    0.832719    0.908921    11.00000    0.01197    0.03337 =
         0.02692    0.00074    0.00001    0.00133
F6    4    0.910456    0.901748    0.992753    11.00000    0.03152    0.02735 =
         0.02481   -0.01102    0.00154    0.00408
F7    4    1.386969    0.800091    0.908664    11.00000    0.01358    0.03540 =
         0.02542   -0.00152   -0.00255   -0.00124
F8    4    1.187699    0.730360    0.826132    11.00000    0.02038    0.03013 =
         0.02125   -0.00771    0.00167    0.00248
I2    5    1.310286    0.906604    1.018367    11.00000    0.03197    0.02485 =
         0.02000   -0.00024   -0.01007   -0.01119
C15   1    0.707195    0.739043    0.645891    11.00000    0.01257    0.02102 =
         0.01424   -0.00067   -0.00296    0.00091
H15A  2    0.714485    0.781810    0.637436    11.00000    0.00982
H15B  2    0.803116    0.720588    0.632573    11.00000    0.02391
O3    3    0.564643    0.709668    0.609502    11.00000    0.01764    0.01780 =
         0.01953    0.00093   -0.00903   -0.00186
C16   1    0.463130    0.747851    0.571697    11.00000    0.01590    0.01738 =
         0.01354   -0.00169   -0.00308    0.00168
C17   1    0.516333    0.792141    0.524914    11.00000    0.01419    0.01913 =
         0.01574   -0.00404   -0.00063   -0.00087
C18   1    0.401918    0.825635    0.484733    11.00000    0.01901    0.01756 =
         0.01335    0.00090    0.00063    0.00022
C19   1    0.230072    0.817334    0.489653    11.00000    0.01756    0.01684 =
         0.01786   -0.00223   -0.00184    0.00306
C20   1    0.177236    0.773142    0.535678    11.00000    0.01125    0.02284 =
         0.01966   -0.00052    0.00067   -0.00025
C21   1    0.289809    0.739550    0.575901    11.00000    0.02105    0.01950 =
         0.01386    0.00359    0.00019   -0.00008
F9    4    0.681433    0.800032    0.516905    11.00000    0.01269    0.03335 =
         0.02171    0.00303    0.00183    0.00018
F10   4    0.461472    0.867112    0.440208    11.00000    0.02381    0.02871 =
         0.02430    0.01065    0.00050   -0.00369
F11   4    0.012936    0.764366    0.543347    11.00000    0.01332    0.04202 =
         0.03282    0.00774   -0.00097   -0.00437
F12   4    0.228259    0.697138    0.619020    11.00000    0.03799    0.02339 =
         0.02281    0.01158    0.01084   -0.00441
I3    5    0.058654    0.872283    0.433534    11.00000    0.02068    0.02714 =
         0.02442    0.00477   -0.00593    0.00478
I4    5    0.073045    1.021895    0.866971    11.00000    0.03133    0.01636 =
         0.02106   -0.00080    0.00373    0.00833
C22   1    0.532359    0.765483    0.743049    11.00000    0.01156    0.01220 =
         0.01957   -0.00070   -0.00024    0.00158
H22A  2    0.436151    0.746368    0.725255    11.00000    0.00935
H22B  2    0.529665    0.764076    0.788179    11.00000    0.01076
O4    3    0.544741    0.832487    0.722194    11.00000    0.01966    0.01164 =
         0.02805    0.00353    0.00935    0.00493
C23   1    0.439224    0.873472    0.752744    11.00000    0.01579    0.01177 =
         0.02166    0.00304    0.00328    0.00303
C24   1    0.266724    0.871938    0.741544    11.00000    0.01683    0.00917 =
         0.02222   -0.00152    0.00068   -0.00060
C25   1    0.163901    0.914859    0.772984    11.00000    0.01306    0.01165 =
         0.02371    0.00237    0.00080    0.00171
C26   1    0.229441    0.960730    0.816584    11.00000    0.01952    0.01054 =
         0.01704    0.00181    0.00250    0.00179
C27   1    0.402257    0.963118    0.827374    11.00000    0.02092    0.01383 =
         0.01810    0.00180   -0.00206   -0.00344
C28   1    0.505688    0.920344    0.795811    11.00000    0.01573    0.01339 =
         0.02471    0.00488   -0.00350   -0.00030
F13   4    0.197478    0.828055    0.699153    11.00000    0.02067    0.01544 =
         0.02766   -0.00693   -0.00190    0.00032
F14   4   -0.001738    0.910533    0.760049    11.00000    0.01365    0.01791 =
         0.03519   -0.00226    0.00020    0.00225
F15   4    0.472872    1.007021    0.868171    11.00000    0.02886    0.02014 =
         0.02291   -0.00390   -0.00825   -0.00393
F16   4    0.672458    0.924666    0.806824    11.00000    0.01121    0.02547 =
         0.03768    0.00580   -0.00454   -0.00075
HKLF 4
REM  re169 in P2(1)/n
REM R1 =  0.0376 for    7975 Fo > 4sig(Fo)  and  0.0500 for all    9728 data
REM    510 parameters refined using     28 restraints
END
WGHT      0.0456      4.8816
REM Highest difference peak  2.083,  deepest hole -0.540,  1-sigma level  0.171
Q1    1   0.1447  0.6941  0.6001  11.00000  0.05    2.08
Q2    1   1.2165  0.6162  0.7577  11.00000  0.05    1.97
Q3    1   0.0671  0.9039  0.4584  11.00000  0.05    1.93
Q4    1   0.7604  0.4326  0.9033  11.00000  0.05    1.80
Q5    1   1.2911  0.9299  1.0359  11.00000  0.05    1.55
Q6    1   0.1519  1.0253  0.8784  11.00000  0.05    1.51
Q7    1   0.0758  1.0097  0.8434  11.00000  0.05    1.38
Q8    1   1.3778  0.9025  1.0166  11.00000  0.05    1.22
Q9    1   1.2968  0.8870  1.0370  11.00000  0.05    1.22
Q10   1   0.0476  1.0113  0.8922  11.00000  0.05    1.17
Q11   1   1.2841  0.9056  1.0019  11.00000  0.05    1.16
Q12   1   0.6754  0.9496  0.8392  11.00000  0.05    1.09
Q13   1   0.2576  0.7107  0.6149  11.00000  0.05    1.01
Q14   1   1.1621  0.4444  0.9340  11.00000  0.05    0.97
Q15   1   0.2179  0.7066  0.6379  11.00000  0.05    0.97
Q16   1   1.3219  0.4602  0.8975  11.00000  0.05    0.96
Q17   1   0.2572  0.6818  0.6158  11.00000  0.05    0.88
Q18   1   0.0332  0.8717  0.4760  11.00000  0.05    0.87
Q19   1   0.1679  0.8760  0.4226  11.00000  0.05    0.83
Q20   1   0.9737  0.5940  0.7628  11.00000  0.05    0.82
;
data_global
_journal_date_recd_electronic     2013-02-04
_journal_date_accepted     2013-03-19
_journal_name_full     'Acta Crystallographica, Section E'
_journal_year     2013
_journal_volume     69
_journal_issue      4
_journal_page_first     o579
_journal_page_last     o580
_journal_paper_category     QO
_journal_paper_doi     10.1107/S1600536813007605
_journal_coeditor_code     LH5584
_publ_contact_author_name
;
Giancarlo Terraneo
;
_publ_contact_author_address
;
NFMLab, Department of Chemistry, Materials and Chemical Engineering,
"G. Natta"
Politecnico di Milano
Via Mancinelli, 7
I-20131 Milano
Italy
;
_publ_contact_author_email
;
giancarlo.terraneo@polimi.it
;
_publ_contact_author_fax
;
+39 02 23993180
;
_publ_contact_author_phone
;
+39 02 23993063
;
_publ_section_title
;\
1,3-Bis(2,3,5,6-tetrafluoro-4-iodophenoxy)-2,2-bis[(2,3,5,6-tetrafluoro-4-\
iodophenoxy)methyl]propane
;
loop_
    _publ_author_name
    _publ_author_footnote
    _publ_author_address
    'Cavallo, Gabriella' .
;
NFMLab, Department of Chemistry, Materials and Chemical Engineering,
"G. Natta"
Politecnico di Milano
Via Mancinelli, 7
I-20131 Milano
Italy
;
    'Metrangolo, Pierangelo' .
;
NFMLab, Department of Chemistry, Materials and Chemical Engineering,
"G. Natta"
Politecnico di Milano
Via Mancinelli, 7
I-20131 Milano
Italy
;
    'Pilati, Tullio' .
;
NFMLab, Department of Chemistry, Materials and Chemical Engineering,
"G. Natta"
Politecnico di Milano
Via Mancinelli, 7
I-20131 Milano
Italy
;
    'Resnati, Giuseppe' .
;
NFMLab, Department of Chemistry, Materials and Chemical Engineering,
"G. Natta"
Politecnico di Milano
Via Mancinelli, 7
I-20131 Milano
Italy
;
    'Terraneo, Giancarlo' .
;
NFMLab, Department of Chemistry, Materials and Chemical Engineering,
"G. Natta"
Politecnico di Milano
Via Mancinelli, 7
I-20131 Milano
Italy
;
    'Ursini, Maurizio' .
;
NFMLab, Department of Chemistry, Materials and Chemical Engineering,
"G. Natta"
Politecnico di Milano
Via Mancinelli, 7
I-20131 Milano
Italy
;
