# Supplementary material for: 1,3-Bis(2,3,5,6-tetra­fluoro-4-iodo­phen­oxy)-2,2-bis­[(2,3,5,6-tetra­fluoro-4-iodo­phen­oxy)meth­yl]propane
Source: Acta Crystallogr Sect E Struct Rep Online. 2013 Mar 23;69(Pt 4):o579–80. doi: 10.1107/S1600536813007605 (PMC3629626; doi:10.1107/S1600536813007605)
Supplement: Supplementary file 2 [file e-69-0o579-Isup2.hkl]

#
# h,k,l, Fc-squared, Fo-squared, sigma(Fo-squared), status flag,
# d-spacing and 1/sqrt(w), where w is weight used in the refinement
#
data_I
_shelx_title ' re169 in P2(1)/n'
_shelx_refln_list_code          4
_shelx_F_calc_maximum      661.21
_exptl_crystal_F_000      2280.00
_reflns_d_resolution_high  0.7085

loop_
 _space_group_symop_operation_xyz
 'x, y, z'
 '-x+1/2, y+1/2, -z+1/2'
 '-x, -y, -z'
 'x-1/2, -y-1/2, z-1/2'

_cell_length_a     7.9716
_cell_length_b    20.6650
_cell_length_c    20.1940
_cell_angle_alpha  90.000
_cell_angle_beta   92.745
_cell_angle_gamma  90.000
_shelx_F_squared_multiplier     1.000

loop_
 _refln_index_h
 _refln_index_k
 _refln_index_l
 _refln_F_squared_calc
 _refln_F_squared_meas
 _refln_F_squared_sigma
 _refln_observed_status
   2   0   0      14027.28      18565.32       459.52 o
   4   0   0      12614.04      13400.18       367.17 o
   6   0   0       5362.83       5232.95       206.27 o
   8   0   0      25601.99      23948.82       862.19 o
  10   0   0       1580.99       1727.26       395.50 o
   1   1   0       9971.94       9779.15       171.01 o
   2   1   0       5397.68       6283.62       124.19 o
   3   1   0      47664.10      51937.54       881.93 o
   4   1   0       1352.72        796.98        49.04 o
   5   1   0      38216.86      40350.98       710.87 o
   6   1   0       7590.77       7782.68       188.96 o
   7   1   0       2824.96       2895.67       138.72 o
   8   1   0       1018.29        887.32       119.14 o
   9   1   0       5390.57       5732.53       585.79 o
  10   1   0         65.77        110.80       187.17 o
  11   1   0        281.92        161.63       227.60 o
   0   2   0      39066.52      42533.59      1003.93 o
   1   2   0     107196.98     115783.47      2116.24 o
   2   2   0       3066.90       2830.74        91.07 o
   3   2   0       1373.86       1436.80        53.16 o
   4   2   0        842.41        607.46        44.86 o
   5   2   0      13706.56      13499.98       270.22 o
   6   2   0      20789.37      20619.91       396.38 o
   7   2   0       4377.76       4825.10       302.37 o
   8   2   0         12.95          7.66        92.47 o
   9   2   0        978.31        953.17       224.42 o
  10   2   0        884.75       1236.80       308.19 o
  11   2   0        524.93        505.15       320.38 o
   1   3   0        135.82         87.60        14.60 o
   2   3   0      13622.38      15522.78       308.89 o
   3   3   0       1816.49       1997.38       119.05 o
   4   3   0      28493.61      29951.79       495.32 o
   5   3   0       1065.77        894.30        56.77 o
   6   3   0      11383.20      11398.13       244.76 o
   7   3   0        119.76        172.84        67.91 o
   8   3   0       5582.87       5060.63       216.71 o
   9   3   0         27.72        -14.50        93.26 o
  10   3   0          1.65         33.98       171.98 o
  11   3   0        766.73        515.76       229.27 o
   0   4   0       8879.72       9213.41       237.33 o
   1   4   0      23793.76      25269.51       433.66 o
   2   4   0       8023.11       7101.88       159.81 o
   3   4   0      78092.99      83573.83      1554.64 o
   4   4   0       2119.91       1861.35       119.05 o
   5   4   0       1059.29       1089.92        68.52 o
   6   4   0       7486.71       7115.74       227.32 o
   7   4   0         19.19        154.01        65.36 o
   8   4   0       8353.86       8301.85       279.61 o
   9   4   0        690.65        824.69       146.83 o
  10   4   0          0.97        349.74       182.49 o
  11   4   0        456.29        467.22       230.04 o
   1   5   0        951.82       1267.46        54.01 o
   2   5   0      35829.03      38357.92       727.29 o
   3   5   0      26843.40      29063.01       567.99 o
   4   5   0      12524.50      12116.28       272.84 o
   5   5   0       3516.21       3716.94       129.96 o
   6   5   0      10313.14      10224.74       261.97 o
   7   5   0       2387.88       2587.89       141.38 o
   8   5   0       1772.55       1987.43       200.12 o
   9   5   0        278.16        268.77       113.73 o
  10   5   0       1143.14       1112.74       239.56 o
  11   5   0        616.09        673.40       369.13 o
   0   6   0        393.45        579.24        55.90 o
   1   6   0       2338.25       2745.95        79.31 o
   2   6   0       7467.44       8472.00       208.81 o
   3   6   0      83080.94      84988.73      1585.47 o
   4   6   0        780.64        621.36       101.10 o
   5   6   0       4797.52       4421.66       158.55 o
   6   6   0      42649.39      42535.39       846.37 o
   7   6   0      27884.69      26812.06       652.74 o
   8   6   0       2039.56       1968.08       143.66 o
   9   6   0       6640.64       6033.71       251.21 o
  10   6   0       2963.82       3821.54       458.43 o
   1   7   0      21634.79      22132.98       495.13 o
   2   7   0         63.58        151.62        27.37 o
   3   7   0       2444.88       2764.83       125.52 o
   4   7   0      90231.33      96579.62      1807.50 o
   5   7   0         16.88        129.82        53.48 o
   6   7   0        242.32        294.95        63.59 o
   7   7   0       6264.08       6056.97       226.38 o
   8   7   0       1914.83       2215.21       233.01 o
   9   7   0       4093.59       4346.14       215.53 o
  10   7   0        437.88        492.91       169.99 o
   0   8   0      69199.49      71103.61      1693.23 o
   1   8   0         93.18        163.86        75.72 o
   2   8   0      60320.12      67569.21      1141.68 o
   3   8   0      39053.73      43118.92      1324.30 o
   4   8   0        743.91        850.18        65.76 o
   5   8   0       5955.16       5254.47       165.98 o
   6   8   0       6226.67       5930.96       184.49 o
   7   8   0       5125.87       5283.43       326.23 o
   8   8   0       7884.57       7873.50       329.59 o
   9   8   0      10749.71      11146.20       367.77 o
  10   8   0       3972.55       4346.19       405.52 o
   1   9   0      10341.01      10278.95       202.51 o
   2   9   0       3060.68       3188.89       203.57 o
   3   9   0      14873.14      14902.29       322.47 o
   4   9   0       5412.66       5342.80       157.79 o
   5   9   0       8246.16       8187.37       221.03 o
   6   9   0        119.63         -8.32        57.84 o
   7   9   0       3062.08       2888.66       179.31 o
   8   9   0       1945.20       2147.09       189.85 o
   9   9   0        818.10        973.87       138.80 o
  10   9   0          1.51        224.68       187.61 o
   0  10   0       5667.67       5994.65       193.53 o
   1  10   0      16835.76      16995.02       315.53 o
   2  10   0         89.45        142.12        41.22 o
   3  10   0       8294.78       7860.37       197.58 o
   4  10   0        141.14        107.15        47.67 o
   5  10   0      12105.51      11640.81       285.76 o
   6  10   0         32.82        -68.86        68.86 o
   7  10   0         31.25         10.94        80.58 o
   8  10   0       2862.16       2708.52       173.34 o
   9  10   0       4783.36       5196.39       323.79 o
  10  10   0       2522.70       2245.05       507.18 o
   1  11   0      21211.80      21234.23       388.73 o
   2  11   0       6763.98       6665.89       153.09 o
   3  11   0        333.72        291.96        39.77 o
   4  11   0        199.43        223.41        57.10 o
   5  11   0       1649.33       1605.27       102.69 o
   6  11   0        647.22        544.31        93.22 o
   7  11   0       4582.60       4374.45       202.99 o
   8  11   0       1781.82       1636.02       177.42 o
   9  11   0       2206.32       2352.79       223.89 o
  10  11   0        238.10        434.37       153.27 o
   0  12   0       4577.04       4211.79       165.39 o
   1  12   0      16157.94      15168.46       292.25 o
   2  12   0       2300.17       2050.87        81.09 o
   3  12   0      63729.36      66067.87      1133.31 o
   4  12   0        563.54        665.66        67.94 o
   5  12   0       3965.05       3841.07       158.15 o
   6  12   0      23465.17      22402.36       563.95 o
   7  12   0         58.49        159.45       126.93 o
   8  12   0         47.25        143.00       123.52 o
   9  12   0       1233.28       1235.97       188.45 o
  10  12   0       5173.25       5621.06       325.33 o
   1  13   0       2454.48       2338.41       103.49 o
   2  13   0      58684.07      60970.81      1050.08 o
   3  13   0       3760.37       4207.52       121.67 o
   4  13   0       5694.61       5360.49       167.11 o
   5  13   0       2539.41       2550.91       139.95 o
   6  13   0       6372.11       6320.46       286.77 o
   7  13   0       2921.61       2875.08       210.92 o
   8  13   0        308.08        265.26       134.40 o
   9  13   0        236.01        277.12       145.50 o
  10  13   0       3751.44       3697.26       281.56 o
   0  14   0      25333.22      25512.77       662.28 o
   1  14   0       3200.58       3164.23       102.74 o
   2  14   0      26121.52      26164.89       481.02 o
   3  14   0      83101.70      79690.48      2579.16 o
   4  14   0       1001.51        955.24        93.85 o
   5  14   0      32613.99      31684.96       869.63 o
   6  14   0       5075.77       4726.61       253.01 o
   7  14   0        113.15        225.85       119.20 o
   8  14   0        436.08        392.66       144.82 o
   9  14   0        393.42        501.63       163.74 o
   1  15   0        137.78        131.46        45.77 o
   2  15   0       5855.51       5692.11       151.96 o
   3  15   0        236.95        166.61        74.15 o
   4  15   0       6773.86       6207.12       219.77 o
   5  15   0       2869.14       2718.63       190.78 o
   6  15   0       7604.51       7434.65       325.35 o
   7  15   0       3031.93       2793.85       219.18 o
   8  15   0       3178.69       2996.13       251.24 o
   9  15   0       1836.87       1850.25       368.92 o
   0  16   0      28914.70      28383.13       739.66 o
   1  16   0       2154.46       2396.32       113.50 o
   2  16   0      24750.66      22286.76       622.09 o
   3  16   0       1850.13       1988.42       158.12 o
   4  16   0        219.24        182.73        75.24 o
   5  16   0        141.33        154.12       108.45 o
   6  16   0         42.84          4.72       106.97 o
   7  16   0        293.87        467.53       137.35 o
   8  16   0        373.59        797.51       226.06 o
   9  16   0       1311.16       1487.09       205.11 o
   1  17   0         78.24         70.97        56.06 o
   2  17   0         54.32        143.83        70.64 o
   3  17   0       7731.09       7354.51       261.66 o
   4  17   0        939.39        948.98       111.31 o
   5  17   0       7512.02       6265.10       291.95 o
   6  17   0        314.11        447.14       137.53 o
   7  17   0        739.59        613.79       157.25 o
   8  17   0         73.34        208.27       163.38 o
   9  17   0        622.24        436.55       170.38 o
   0  18   0      70066.16      69197.77      2052.37 o
   1  18   0       6820.13       7235.32       208.18 o
   2  18   0       2198.82       1807.41       104.97 o
   3  18   0       1719.63       1796.61       127.87 o
   4  18   0       2517.68       2337.72       186.64 o
   5  18   0       3543.13       3413.34       242.81 o
   6  18   0       4366.79       4774.45       272.94 o
   7  18   0        472.91        644.14       230.20 o
   8  18   0         33.86        104.34       141.55 o
   1  19   0      16343.18      16180.39       410.53 o
   2  19   0       3781.08       3271.05       159.65 o
   3  19   0        652.14        736.86       116.61 o
   4  19   0       5108.88       5405.48       271.95 o
   5  19   0        680.91        680.06       141.79 o
   6  19   0       2155.73       2369.10       271.55 o
   7  19   0       2600.67       2586.99       403.27 o
   8  19   0         62.55         93.79       158.01 o
   0  20   0      32973.64      31281.43      1009.46 o
   1  20   0      16308.32      16577.85       423.40 o
   2  20   0       1977.64       2319.02       162.63 o
   3  20   0        378.84        411.14       112.58 o
   4  20   0       1037.24       1385.99       163.79 o
   5  20   0       5039.28       5662.20       461.26 o
   6  20   0      15188.41      14209.03       513.26 o
   7  20   0        657.93        744.28       170.78 o
   8  20   0        652.09        378.67       171.02 o
   1  21   0      11289.60      11110.05       321.83 o
   2  21   0       2228.03       2248.94       167.73 o
   3  21   0       1543.76       1423.80       148.68 o
   4  21   0       3017.32       3397.66       430.57 o
   5  21   0       1305.73       1693.28       189.57 o
   6  21   0        280.57        371.30       148.56 o
   7  21   0       3517.44       2984.92       289.52 o
   0  22   0         43.02        -25.72       119.48 o
   1  22   0       5697.07       5491.30       251.53 o
   2  22   0        429.56        453.53       112.51 o
   3  22   0        167.57        138.99       135.23 o
   4  22   0        167.12        226.23       145.42 o
   5  22   0      12845.28      12810.66       578.36 o
   6  22   0       5428.84       5296.79       400.93 o
   7  22   0        147.05        227.33       167.13 o
   1  23   0       1585.73       1544.37       153.94 o
   2  23   0        663.12        523.34       122.99 o
   3  23   0       1316.63       1435.74       208.09 o
   4  23   0          2.76        -39.05       140.88 o
   5  23   0         13.78        -54.22       143.33 o
   6  23   0        675.12        547.46       199.03 o
   0  24   0        262.43        229.03       135.73 o
   1  24   0        520.02        744.38       135.88 o
   2  24   0         90.78        347.36       117.36 o
   3  24   0        954.66       1209.50       343.51 o
   4  24   0        769.95        434.91       176.35 o
   5  24   0        923.63       1281.67       223.63 o
   6  24   0        250.62        152.55       195.76 o
   1  25   0       2640.94       2389.99       192.28 o
   2  25   0         68.85         73.22       112.42 o
   3  25   0       1014.42       1097.29       213.85 o
   4  25   0       7739.95       8174.28       458.58 o
   5  25   0        540.35        368.01       192.88 o
   0  26   0       9715.00      11684.36       753.69 o
   1  26   0        173.66        343.92       129.65 o
   2  26   0       3333.63       3208.95       290.77 o
   3  26   0       7058.42       6710.00       641.50 o
   4  26   0        147.41        259.87       181.75 o
   5  26   0         34.43       -212.42       258.69 o
   1  27   0       2219.46       2564.81       215.14 o
   2  27   0       2473.22       2901.72       427.59 o
   3  27   0       3584.35       3908.94       536.78 o
   4  27   0        427.11        262.90       267.89 o
   0  28   0       7271.67       7091.11       597.97 o
   1  28   0        247.63        853.72       305.70 o
   2  28   0       1238.31       1517.57       245.58 o
   3  28   0       2437.30       3070.96       451.22 o
 -11   0   1        102.56        248.24       313.41 o
  -9   0   1       2481.20       2931.16       417.88 o
  -7   0   1      15442.66      14741.98       658.19 o
  -5   0   1      48579.56      53473.45      1310.83 o
  -3   0   1      11076.56      12525.49       334.78 o
  -1   0   1       2250.94       2214.81        71.11 o
   1   0   1      23563.87      29107.66       690.67 o
   3   0   1        119.85        319.03        76.48 o
   5   0   1       1573.55       1678.74       101.37 o
   7   0   1       7623.38       7296.08       266.97 o
   9   0   1       2042.28       1959.58       390.52 o
  11   0   1        543.26        252.72       311.42 o
 -11   1   1       1546.52       1522.34       285.62 o
 -10   1   1      13001.93      12907.51       645.68 o
  -9   1   1         33.82        134.02       172.05 o
  -8   1   1       2705.59       2665.00       245.56 o
  -7   1   1       4236.90       3926.62       134.59 o
  -6   1   1       3506.52       3549.96       118.22 o
  -5   1   1      18641.56      19176.50       364.37 o
  -4   1   1       9410.46       8469.55       179.64 o
  -3   1   1      45763.27      50710.55       862.11 o
  -2   1   1       1293.33       1555.96        48.02 o
  -1   1   1       4389.21       4503.78        89.48 o
   0   1   1        384.93        509.26        18.58 o
   1   1   1        851.77        772.31        25.00 o
   2   1   1      18076.16      18826.64       329.57 o
   3   1   1        226.29        229.80        43.95 o
   4   1   1      19410.50      21343.57       389.08 o
   5   1   1      41091.25      44578.69       779.07 o
   6   1   1      13892.94      14051.95       289.97 o
   7   1   1       1204.11       1327.15       110.29 o
   8   1   1       8189.81       8497.88       347.29 o
   9   1   1       3213.85       3602.68       326.58 o
  10   1   1       2379.73       2176.30       298.47 o
  11   1   1        279.16        578.89       232.25 o
 -11   2   1        692.93        738.26       245.71 o
 -10   2   1       5168.20       5739.59       417.06 o
  -9   2   1        210.71        288.16       124.66 o
  -8   2   1       3587.75       3542.09       153.75 o
  -7   2   1       1049.68       1226.79       109.25 o
  -6   2   1       8357.24       8456.33       198.17 o
  -5   2   1      54320.15      57995.64      1000.57 o
  -4   2   1       1823.53       2176.39        76.29 o
  -3   2   1       1358.67       1747.05        59.46 o
  -2   2   1      90657.10      98307.44      1637.62 o
  -1   2   1      12539.87      13304.10       231.47 o
   0   2   1       3995.60       4182.03        78.22 o
   1   2   1      31235.62      32616.89       549.94 o
   2   2   1      49201.73      57219.99       960.68 o
   3   2   1      21786.63      24317.99       428.16 o
   4   2   1      19106.75      20540.05       376.37 o
   5   2   1       3083.69       3019.13       114.16 o
   6   2   1      19484.77      20413.88       571.95 o
   7   2   1       4043.55       3836.94       161.62 o
   8   2   1       5583.38       5115.45       435.30 o
   9   2   1        177.60        131.36       184.84 o
  10   2   1       1451.02       1504.92       268.22 o
  11   2   1       2232.33       2298.18       322.12 o
 -11   3   1       2244.19       2263.53       312.43 o
 -10   3   1       1030.45       1271.69       247.69 o
  -9   3   1         25.97        -91.34        91.34 o
  -8   3   1      11266.51      11003.45       336.23 o
  -7   3   1      10908.08       9990.39       266.74 o
  -6   3   1        797.24        775.26        62.19 o
  -5   3   1      21029.24      19288.45       364.51 o
  -4   3   1      33228.43      32655.65       575.89 o
  -3   3   1      13603.85      15124.03       279.52 o
  -2   3   1      43621.00      46847.52       792.22 o
  -1   3   1       1367.80        977.96        40.27 o
   0   3   1         52.15        141.54        15.13 o
   1   3   1       6429.04       7631.92       156.53 o
   2   3   1     249814.73     275760.22      5035.21 o
   3   3   1      40782.85      46324.22       790.45 o
   4   3   1       6719.28       7330.28       160.56 o
   5   3   1      44699.96      43989.39       770.04 o
   6   3   1        151.76        160.21        44.12 o
   7   3   1       2902.53       2743.14       129.98 o
   8   3   1      15429.72      15837.56       435.67 o
   9   3   1       4733.35       4798.46       371.83 o
  10   3   1       2968.90       2884.67       319.40 o
  11   3   1       1403.76       1519.75       295.00 o
 -11   4   1         37.40       -114.55       188.89 o
 -10   4   1        557.43        551.59       197.23 o
  -9   4   1       2163.99       2311.82       213.65 o
  -8   4   1       6484.73       6651.05       376.39 o
  -7   4   1      23447.51      23717.70       516.45 o
  -6   4   1        225.13        228.02        60.46 o
  -5   4   1      18982.40      18124.54       324.00 o
  -4   4   1       9627.63      10138.62       206.40 o
  -3   4   1      35318.04      38825.90       668.64 o
  -2   4   1      36026.11      40559.29       690.16 o
  -1   4   1      28394.85      31449.02       534.47 o
   0   4   1       5887.49       6015.11       114.82 o
   1   4   1     132878.72     145503.61      2412.86 o
   2   4   1       1219.43       1139.51        49.82 o
   3   4   1       1156.47       1258.32       110.36 o
   4   4   1       5395.24       5999.64       137.41 o
   5   4   1      38894.91      39332.21       693.22 o
   6   4   1       1873.14       2171.28       110.32 o
   7   4   1      33998.50      33631.85       785.82 o
   8   4   1        409.01        514.38        92.99 o
   9   4   1       9362.21       8866.70       494.95 o
  10   4   1       2091.79       2560.81       302.36 o
  11   4   1        506.55        920.46       257.46 o
 -11   5   1         48.61         51.16       222.13 o
 -10   5   1        854.12       1087.56       233.72 o
  -9   5   1       2586.71       2584.27       220.95 o
  -8   5   1        270.67        330.67        90.02 o
  -7   5   1       7087.86       7234.14       219.53 o
  -6   5   1      26009.68      27257.54       569.00 o
  -5   5   1         67.09         64.04        38.29 o
  -4   5   1      48033.68      51432.02       885.00 o
  -3   5   1      24850.44      23067.68       512.52 o
  -2   5   1      91200.65      98245.20      1640.95 o
  -1   5   1       3088.31       2945.19        77.30 o
   0   5   1       9504.92       9875.15       181.86 o
   1   5   1          4.64         77.43        20.03 o
   2   5   1     116782.77     123364.93      2268.07 o
   3   5   1       5401.89       4332.74       122.79 o
   4   5   1       8572.65       9001.52       215.62 o
   5   5   1        886.72        885.89        68.82 o
   6   5   1       7351.96       7013.74       200.67 o
   7   5   1       4046.72       3847.35       177.79 o
   8   5   1       2269.18       2386.93       189.42 o
   9   5   1        101.72         88.44       137.99 o
  10   5   1       3927.71       4550.75       380.49 o
  11   5   1       1158.84        926.03       256.86 o
 -10   6   1        606.42        234.41       177.53 o
  -9   6   1         14.99        -34.80        85.59 o
  -8   6   1        727.66        761.44       111.87 o
  -7   6   1        336.96        618.50        78.49 o
  -6   6   1       6800.22       6349.93       218.10 o
  -5   6   1          3.31        -52.09        55.53 o
  -4   6   1       3982.60       4142.13       174.06 o
  -3   6   1      11155.96      10665.08       238.89 o
  -2   6   1        557.00        683.30        54.77 o
  -1   6   1        413.43        428.76        34.58 o
   0   6   1       3941.86       4091.24        92.61 o
   1   6   1      48289.21      53344.48       900.01 o
   2   6   1       4695.65       5019.02       128.20 o
   3   6   1       6116.61       6454.11       188.78 o
   4   6   1       1068.71       1450.06       124.87 o
   5   6   1      11903.09      11267.47       268.90 o
   6   6   1      13582.26      13548.28       319.09 o
   7   6   1       3052.79       3285.77       203.57 o
   8   6   1       1981.88       1727.46       136.11 o
   9   6   1       1023.72       1122.59       133.75 o
  10   6   1        312.08        594.18       207.19 o
 -10   7   1        962.82       1181.41       242.63 o
  -9   7   1        949.25       1062.22       133.38 o
  -8   7   1       6801.00       6351.09       246.76 o
  -7   7   1       2025.57       2234.60       142.23 o
  -6   7   1       2618.49       2379.73       116.59 o
  -5   7   1         14.08         51.17        58.08 o
  -4   7   1       5766.24       5676.01       160.55 o
  -3   7   1      70612.70      73035.07      1371.02 o
  -2   7   1       4608.36       5062.23       121.92 o
  -1   7   1     153977.86     165053.17      2738.78 o
   0   7   1      34948.11      36243.52       621.06 o
   1   7   1      14161.70      14259.06       260.94 o
   2   7   1         25.33        115.07        35.11 o
   3   7   1      25006.78      25294.75       504.42 o
   4   7   1         33.62        165.07        48.06 o
   5   7   1       4093.82       3706.52       215.74 o
   6   7   1       6284.59       5563.91       175.31 o
   7   7   1       2536.72       2249.91       144.15 o
   8   7   1        114.54        200.09        93.98 o
   9   7   1        149.59        137.80        98.25 o
  10   7   1         27.00        268.68       284.06 o
 -10   8   1        228.76        480.51       163.24 o
  -9   8   1       1756.45       1953.24       163.66 o
  -8   8   1        152.42        108.51        90.82 o
  -7   8   1       1346.80       1347.62       118.75 o
  -6   8   1       2935.59       2817.98       125.92 o
  -5   8   1         21.41          4.20        55.93 o
  -4   8   1      14581.96      14639.22       324.79 o
  -3   8   1       9486.69       9539.93       224.41 o
  -2   8   1      24202.38      25298.75       448.44 o
  -1   8   1        936.88        843.67        43.11 o
   0   8   1        899.24        799.29        45.43 o
   1   8   1      10871.60       9945.53       194.10 o
   2   8   1      70519.18      78331.03      1318.91 o
   3   8   1       1011.37        887.47        89.34 o
   4   8   1      85915.15      89993.70      1689.74 o
   5   8   1        754.86        783.88        75.11 o
   6   8   1       9875.67       9499.96       350.77 o
   7   8   1        148.25        237.32        88.04 o
   8   8   1       1272.43       1323.68       133.43 o
   9   8   1       2879.44       2901.14       182.68 o
  10   8   1         66.97        907.06       961.88 o
 -10   9   1         67.80        282.87       189.13 o
  -9   9   1       1181.15       1179.50       144.82 o
  -8   9   1         18.07          7.65        85.13 o
  -7   9   1       1371.18       1175.43       162.10 o
  -6   9   1       4530.72       4566.28       330.34 o
  -5   9   1      22216.83      22001.12       471.55 o
  -4   9   1        769.05        861.99        69.22 o
  -3   9   1       6465.27       5815.41       136.10 o
  -2   9   1       1826.46       1857.90        98.52 o
  -1   9   1     214224.97     227134.58      3769.05 o
   0   9   1       4182.32       4993.26       146.06 o
   1   9   1      31916.04      32302.13       563.48 o
   2   9   1      13908.34      14397.55       272.96 o
   3   9   1        101.91        190.05        42.98 o
   4   9   1         95.80         90.24        52.96 o
   5   9   1      51311.82      52216.64      1016.14 o
   6   9   1        706.10        717.46       109.03 o
   7   9   1      22670.33      22246.96       568.03 o
   8   9   1         71.62         64.49        94.49 o
   9   9   1          4.04        -64.39        91.54 o
  10   9   1        641.72        909.18       309.19 o
 -10  10   1       1872.55       2483.90       225.10 o
  -9  10   1        321.64        518.82       148.77 o
  -8  10   1       5620.64       4922.00       224.07 o
  -7  10   1       1118.62       1041.19       118.45 o
  -6  10   1       1618.30       1491.17       101.84 o
  -5  10   1      11198.78      10459.54       449.32 o
  -4  10   1      17637.70      18534.05       399.99 o
  -3  10   1       8879.39       9915.63       205.70 o
  -2  10   1      70117.16      70857.27      1203.21 o
  -1  10   1        664.92       1085.00        58.73 o
   0  10   1      40989.61      46368.12       795.93 o
   1  10   1         11.24         70.40        34.60 o
   2  10   1        106.46        275.87        40.53 o
   3  10   1      32040.01      32436.78       641.68 o
   4  10   1      56001.65      56745.27      1092.46 o
   5  10   1       9623.84       9070.38       237.00 o
   6  10   1       1886.87       2030.49       131.36 o
   7  10   1       1239.26       1319.56       125.07 o
   8  10   1      12534.03      12196.84       378.68 o
   9  10   1          4.40         87.10       105.87 o
  10  10   1       5259.60       5613.18       639.02 o
 -10  11   1          3.55       -157.42       157.42 o
  -9  11   1        601.87        531.05       148.54 o
  -8  11   1       5189.65       4727.93       287.72 o
  -7  11   1       7880.27       7354.37       267.85 o
  -6  11   1       1528.88       1282.34       116.42 o
  -5  11   1       7577.06       7060.03       205.11 o
  -4  11   1       6719.19       6469.79       184.09 o
  -3  11   1       1239.72       1308.97        83.17 o
  -2  11   1      19727.27      20916.40       385.25 o
  -1  11   1      41880.55      41978.84       728.96 o
   0  11   1     108004.91     112017.65      1878.40 o
   1  11   1         20.63         -2.72        38.30 o
   2  11   1       2611.29       2485.92        82.67 o
   3  11   1        863.21        947.88        74.14 o
   4  11   1       3564.72       3766.35       134.22 o
   5  11   1      62673.81      63362.62      1255.78 o
   6  11   1       2960.97       3325.51       166.03 o
   7  11   1        105.05        143.61       121.21 o
   8  11   1       5528.61       5132.33       240.49 o
   9  11   1        674.59        770.66       185.02 o
  10  11   1       1256.68       1550.65       188.02 o
 -10  12   1       1956.66       2026.03       345.16 o
  -9  12   1        873.03        753.33       161.68 o
  -8  12   1       2738.92       2506.76       346.72 o
  -7  12   1       5862.54       5921.17       286.05 o
  -6  12   1       2357.29       2344.05       185.19 o
  -5  12   1      19068.17      17935.72       433.95 o
  -4  12   1       2398.04       2126.58       103.47 o
  -3  12   1       2513.92       2354.73        84.90 o
  -2  12   1      73324.34      78118.85      1329.77 o
  -1  12   1       8450.31       9053.13       192.50 o
   0  12   1       1120.31       1567.54        66.62 o
   1  12   1        420.25        639.20        49.65 o
   2  12   1        616.27        830.22        67.37 o
   3  12   1      24942.64      24698.57       519.72 o
   4  12   1        675.13        767.04        70.93 o
   5  12   1      16323.16      16263.44       427.35 o
   6  12   1       1866.19       2020.84       137.17 o
   7  12   1       2789.68       2803.63       166.83 o
   8  12   1        824.63       1117.17       183.78 o
   9  12   1       3934.11       3871.77       617.68 o
  10  12   1       2556.92       3048.30       320.90 o
 -10  13   1       1239.76       1728.76       216.49 o
  -9  13   1        683.61        874.78       169.00 o
  -8  13   1        423.19        600.14       144.50 o
  -7  13   1      16371.14      16404.98       540.16 o
  -6  13   1       1510.25       1672.41       214.43 o
  -5  13   1        367.48        501.45       126.95 o
  -4  13   1       2754.22       2573.43       137.45 o
  -3  13   1          0.30         16.08        41.41 o
  -2  13   1       9588.00       9075.81       198.22 o
  -1  13   1       1730.92       1976.01       116.32 o
   0  13   1      23332.28      23026.78       422.76 o
   1  13   1         66.89        121.99        43.00 o
   2  13   1       1069.06        923.60        59.53 o
   3  13   1          2.83        -12.15        41.13 o
   4  13   1      10779.57      10310.83       259.67 o
   5  13   1       5433.52       6877.74       497.12 o
   6  13   1        786.97        803.96       104.85 o
   7  13   1       8969.67       8864.60       360.46 o
   8  13   1         24.95         10.53       116.13 o
   9  13   1       1140.97       1150.53       186.01 o
  10  13   1        473.30        406.88       316.40 o
  -9  14   1        946.36        837.76       177.00 o
  -8  14   1       3283.55       3437.11       245.73 o
  -7  14   1         15.06        123.23       114.85 o
  -6  14   1        120.84          2.33       101.11 o
  -5  14   1      16462.51      16517.34       567.76 o
  -4  14   1      19607.55      19991.72       495.99 o
  -3  14   1        159.30        307.17        71.47 o
  -2  14   1       4403.43       4456.04       126.44 o
  -1  14   1        187.52        111.50        41.89 o
   0  14   1        197.86        281.84        47.48 o
   1  14   1       2584.20       2586.69        90.66 o
   2  14   1       1610.14       1785.89        78.59 o
   3  14   1         41.17        104.94        57.04 o
   4  14   1        433.91        398.68        66.39 o
   5  14   1       4049.57       3924.58       378.85 o
   6  14   1       4572.71       4136.47       261.46 o
   7  14   1       4581.51       4272.96       609.25 o
   8  14   1         28.98         74.87       126.54 o
   9  14   1         19.25         -0.92       140.24 o
  -9  15   1         11.05          2.84       142.25 o
  -8  15   1      12158.82      12486.54       476.66 o
  -7  15   1       3128.90       3749.40       529.15 o
  -6  15   1        101.28        -11.96       102.84 o
  -5  15   1        750.08        671.69        98.68 o
  -4  15   1      21149.44      19822.01       951.78 o
  -3  15   1        341.09        386.82        79.46 o
  -2  15   1        711.79        543.76        65.23 o
  -1  15   1        120.20        154.72        46.32 o
   0  15   1       9940.02      10232.51       221.52 o
   1  15   1       3918.72       3891.37       130.78 o
   2  15   1      25445.68      24473.61       458.17 o
   3  15   1       2220.16       2443.83       113.23 o
   4  15   1         25.75         17.89        93.06 o
   5  15   1        808.54        817.11       129.52 o
   6  15   1       2285.21       1944.67       228.12 o
   7  15   1        549.44        564.37       145.85 o
   8  15   1      15650.44      15825.96       568.01 o
   9  15   1       1503.96       1696.13       238.92 o
  -9  16   1          2.73         58.17       150.78 o
  -8  16   1       2521.20       2952.57       255.38 o
  -7  16   1        264.96        191.65       130.28 o
  -6  16   1        598.55        589.10       161.68 o
  -5  16   1      27411.04      26456.57       759.59 o
  -4  16   1       1715.87       1607.55       123.84 o
  -3  16   1       4510.29       4613.70       186.28 o
  -2  16   1      11571.19      11356.91       385.19 o
  -1  16   1       2835.00       2730.05       113.91 o
   0  16   1      10182.28       9641.29       216.57 o
   1  16   1      19174.42      18615.12       363.81 o
   2  16   1       1336.81       1422.23        88.17 o
   3  16   1      17282.86      16858.98       431.16 o
   4  16   1       5195.70       4876.07       431.77 o
   5  16   1        939.64        902.24       141.54 o
   6  16   1       8051.48       8010.75       341.04 o
   7  16   1       6729.69       6132.24       406.01 o
   8  16   1          2.02         20.67       163.64 o
   9  16   1        994.60       1121.16       198.60 o
  -9  17   1       1198.34        915.00       202.24 o
  -8  17   1       6509.02       6966.02       353.65 o
  -7  17   1        133.14        137.00       131.05 o
  -6  17   1          7.85        105.77       119.41 o
  -5  17   1       4000.84       4329.43       245.17 o
  -4  17   1       9585.61       9013.37       288.79 o
  -3  17   1      14581.18      14165.80       385.22 o
  -2  17   1       1541.36       1213.68        99.95 o
  -1  17   1      21876.09      22018.50       465.19 o
   0  17   1      11108.49      10277.18       360.21 o
   1  17   1        222.58        247.42        79.22 o
   2  17   1      13415.81      12995.47       339.30 o
   3  17   1       4393.24       4211.29       177.40 o
   4  17   1       1391.14       1386.51       150.69 o
   5  17   1       7071.87       6879.37       556.69 o
   6  17   1        133.18        224.38       124.02 o
   7  17   1      12755.42      13087.18       500.71 o
   8  17   1       9869.55       9541.97       416.88 o
   9  17   1        367.84        422.57       169.25 o
  -8  18   1       1291.17        985.93       184.25 o
  -7  18   1        947.85       1264.43       180.38 o
  -6  18   1         16.57        107.37       121.60 o
  -5  18   1       5965.11       5458.39       334.42 o
  -4  18   1      17582.22      16494.11       444.03 o
  -3  18   1         32.56        112.83        78.64 o
  -2  18   1       2028.95       1791.25       123.31 o
  -1  18   1       1139.98       1230.42       112.30 o
   0  18   1       7438.67       7171.98       231.22 o
   1  18   1       7163.81       6786.20       220.32 o
   2  18   1        717.17        733.17       104.59 o
   3  18   1        723.30       1219.44       153.45 o
   4  18   1      15792.77      15194.87       665.61 o
   5  18   1       3191.77       2749.20       208.48 o
   6  18   1       5132.98       5531.54       295.18 o
   7  18   1       2199.93       1956.56       211.84 o
   8  18   1        384.48        588.35       169.56 o
  -8  19   1          1.25        -29.95       138.53 o
  -7  19   1       1187.29       1100.48       183.55 o
  -6  19   1        418.63        889.50       163.36 o
  -5  19   1         66.00        -17.81       107.89 o
  -4  19   1       6361.30       6060.61       414.17 o
  -3  19   1       3662.21       3232.73       166.08 o
  -2  19   1          1.64         36.18        74.40 o
  -1  19   1      19359.54      18204.92       450.98 o
   0  19   1      10788.59      10616.81       300.47 o
   1  19   1       1238.47       1270.20       104.80 o
   2  19   1       4162.79       3918.49       201.68 o
   3  19   1        932.64        989.84       166.52 o
   4  19   1        602.90        803.88       141.63 o
   5  19   1         22.96        -66.64       109.11 o
   6  19   1        164.51        273.05       138.81 o
   7  19   1       4980.41       4886.65       338.03 o
   8  19   1          3.35        -76.44       141.92 o
  -8  20   1        115.73         65.50       161.17 o
  -7  20   1        596.14        922.02       180.57 o
  -6  20   1       1644.06       1600.10       197.78 o
  -5  20   1        300.33        192.25       124.76 o
  -4  20   1       2885.00       2719.68       206.03 o
  -3  20   1       2586.69       2804.89       263.81 o
  -2  20   1        231.12        284.64        99.36 o
  -1  20   1       1744.67       1739.08       154.53 o
   0  20   1       1907.51       1975.74       126.68 o
   1  20   1       2736.84       2774.22       166.67 o
   2  20   1       1987.29       1949.88       187.44 o
   3  20   1       2199.22       2261.78       168.60 o
   4  20   1         65.12       -134.61       189.42 o
   5  20   1        111.95        172.39       133.15 o
   6  20   1        300.89        288.75       138.14 o
   7  20   1        916.56       1342.92       194.96 o
   8  20   1        182.41         88.79       163.79 o
  -7  21   1        134.50        251.73       151.10 o
  -6  21   1       1330.17       1370.77       189.37 o
  -5  21   1       1676.46       1967.20       205.23 o
  -4  21   1       4247.71       4154.57       291.36 o
  -3  21   1        439.69        382.90       109.36 o
  -2  21   1       3299.05       3473.70       202.03 o
  -1  21   1       3132.61       3280.02       162.62 o
   0  21   1       8783.00       8334.81       266.03 o
   1  21   1       1335.82       1355.81       230.40 o
   2  21   1      17612.66      16557.88       507.30 o
   3  21   1        194.51         68.14       129.03 o
   4  21   1        316.57        255.56       148.13 o
   5  21   1       2002.97       1952.22       191.28 o
   6  21   1         37.41          4.32       131.54 o
   7  21   1         24.87        -49.92       150.45 o
  -7  22   1       2095.70       2414.77       325.74 o
  -6  22   1        144.84        158.69       140.99 o
  -5  22   1        667.93        483.16       152.69 o
  -4  22   1        360.08        293.41       152.97 o
  -3  22   1       4020.35       3933.14       224.90 o
  -2  22   1       1503.67       1518.46       154.67 o
  -1  22   1       2643.91       2581.66       179.06 o
   0  22   1       3736.40       3802.87       178.83 o
   1  22   1      10455.80      10731.16       375.34 o
   2  22   1        623.34        595.69       115.33 o
   3  22   1        502.74        744.67       177.29 o
   4  22   1       7962.54       7347.99       397.15 o
   5  22   1       6629.66       6761.15       407.46 o
   6  22   1         44.29         59.11       230.83 o
   7  22   1       3608.78       3634.95       286.21 o
  -6  23   1       4837.86       4057.32       383.56 o
  -5  23   1          1.83        389.10       508.68 o
  -4  23   1      12734.88      12885.21       570.15 o
  -3  23   1       3048.20       2953.02       203.51 o
  -2  23   1       3627.99       4020.63       318.83 o
  -1  23   1      20291.37      20498.35       608.80 o
   0  23   1       2038.70       2255.50       165.34 o
   1  23   1        825.10       1096.60       140.19 o
   2  23   1      15055.74      15752.67       507.16 o
   3  23   1        964.23       1142.83       198.31 o
   4  23   1       3472.33       4102.15       316.58 o
   5  23   1        339.46        576.19       171.90 o
   6  23   1        469.47        448.79       191.34 o
  -6  24   1       1682.62       1210.56       256.70 o
  -5  24   1       3308.94       3070.47       324.61 o
  -4  24   1        755.71        487.19       332.07 o
  -3  24   1       2265.71       2291.18       252.93 o
  -2  24   1       1387.61       1432.81       159.91 o
  -1  24   1        608.89        630.19       129.25 o
   0  24   1        566.75        611.10       126.50 o
   1  24   1      12743.19      12539.27       521.04 o
   2  24   1        889.66        854.34       137.95 o
   3  24   1       6698.43       6783.88       733.79 o
   4  24   1       3997.02       3669.70       314.22 o
   5  24   1          2.55        308.17       212.92 o
   6  24   1       4708.37       4303.55       576.08 o
  -5  25   1          1.05       -183.25       295.26 o
  -4  25   1       4694.40       4112.75       459.18 o
  -3  25   1      13138.89      13087.41       581.80 o
  -2  25   1        237.75        145.71       126.86 o
  -1  25   1       5496.03       5045.76       598.18 o
   0  25   1       4836.37       5063.28       409.68 o
   1  25   1       1101.64        960.03       147.74 o
   2  25   1       3168.62       3295.86       283.32 o
   3  25   1       1914.10       1836.21       247.73 o
   4  25   1        120.15        261.36       170.75 o
   5  25   1         41.38       -108.66       166.74 o
  -5  26   1       3549.93       3706.74       493.00 o
  -4  26   1        179.23        258.31       190.11 o
  -3  26   1        440.20        257.89       168.73 o
  -2  26   1         13.74        145.52       125.42 o
  -1  26   1        124.02        223.15       144.88 o
   0  26   1        152.80        299.24       164.94 o
   1  26   1       1603.09       1580.14       176.05 o
   2  26   1       1281.51       1453.12       225.60 o
   3  26   1       6774.16       6367.28       441.52 o
   4  26   1        480.31        391.58       248.24 o
  -4  27   1        297.53        589.43       208.41 o
  -3  27   1        502.29        454.32       259.19 o
  -2  27   1       3965.36       3850.88       443.26 o
  -1  27   1       3090.59       2793.28       221.19 o
   0  27   1       1928.38       1871.92       248.00 o
   1  27   1        684.76        686.69       153.88 o
   2  27   1       2170.05       2507.41       361.17 o
   3  27   1        317.68        333.77       208.44 o
   4  27   1        577.60        403.88       199.31 o
  -3  28   1         50.19         36.81       272.12 o
  -2  28   1       6132.37       6437.38       618.62 o
  -1  28   1        468.10        574.85       197.58 o
   0  28   1        434.15        408.54       186.64 o
   1  28   1        481.21        800.45       325.35 o
   2  28   1        694.37        432.87       195.52 o
   0  29   1       1396.81       1737.19       251.30 o
 -10   0   2       2226.89       2064.55       403.96 o
  -8   0   2        317.09        174.35       124.28 o
  -6   0   2      44822.38      48494.85      1213.52 o
  -4   0   2        906.28       1362.57       156.08 o
  -2   0   2      53070.84      58171.66      1380.83 o
   0   0   2      28860.38      30753.46       728.95 o
   2   0   2       6205.12       7131.22       196.67 o
   4   0   2      61597.85      63446.19      1340.38 o
   6   0   2       1475.83       1509.77       132.99 o
   8   0   2      10502.27      10385.43       745.23 o
  10   0   2       1912.28       1605.37       391.02 o
 -11   1   2         16.79        181.96       211.08 o
 -10   1   2        801.35        917.50       252.97 o
  -9   1   2        699.35        542.39       139.02 o
  -8   1   2        133.30        287.97       120.15 o
  -7   1   2       3645.92       3430.87       143.80 o
  -6   1   2          4.94          2.40        51.13 o
  -5   1   2      46980.01      50306.16       876.02 o
  -4   1   2        261.46        153.25        40.16 o
  -3   1   2      55574.11      58366.03       988.46 o
  -2   1   2       1905.55       1709.75        58.17 o
  -1   1   2      12804.41      12536.39       219.78 o
   0   1   2       7933.31       8137.57       143.94 o
   1   1   2       1659.65       2265.74        70.96 o
   2   1   2      25357.60      30660.09       524.23 o
   3   1   2     301470.50     327104.34      5400.77 o
   4   1   2      29500.56      32121.13       566.36 o
   5   1   2       5681.24       5880.31       145.72 o
   6   1   2        138.50        127.89        46.47 o
   7   1   2       2396.56       2617.17       124.18 o
   8   1   2        740.17       1222.74       252.22 o
   9   1   2       5308.58       5388.73       391.17 o
  10   1   2        296.57         47.33       189.90 o
  11   1   2       2631.03       3017.97       351.08 o
 -11   2   2       2540.32       3298.79       507.18 o
 -10   2   2        176.68        116.42       185.22 o
  -9   2   2       2515.89       2473.03       202.65 o
  -8   2   2       1905.57       1864.96       119.35 o
  -7   2   2       2566.24       2453.37       159.66 o
  -6   2   2       8339.23       8447.19       198.84 o
  -5   2   2       9020.23       9221.43       203.63 o
  -4   2   2       1563.80       1915.80        78.94 o
  -3   2   2       2595.58       2299.65        70.88 o
  -2   2   2     123694.48     140746.38      2336.01 o
  -1   2   2      80454.90      87046.70      1445.82 o
   0   2   2        495.12        511.02        58.12 o
   1   2   2      10454.82      11976.87       232.68 o
   2   2   2        399.82        653.44        31.09 o
   3   2   2       3542.11       3763.26        93.30 o
   4   2   2      22069.74      22291.40       405.02 o
   5   2   2       1723.43       1861.90       114.20 o
   6   2   2         63.37        139.18        44.64 o
   7   2   2      13796.84      13269.34       326.01 o
   8   2   2       1749.46       1410.04       155.35 o
   9   2   2        200.37        109.74       184.07 o
  10   2   2       2181.99       2200.60       311.17 o
  11   2   2         89.12        -58.21       202.59 o
 -11   3   2       1445.09       1903.35       294.58 o
 -10   3   2          7.10        -43.59       172.70 o
  -9   3   2       7339.31       7249.35       331.17 o
  -8   3   2       2969.00       2635.63       135.15 o
  -7   3   2          3.14        -48.30        78.36 o
  -6   3   2        543.89        566.50        77.20 o
  -5   3   2       7864.33       7127.22       168.66 o
  -4   3   2      43912.36      49313.25       849.81 o
  -3   3   2      52423.44      56350.18       957.35 o
  -2   3   2         84.62         85.59        23.71 o
  -1   3   2       6559.67       7380.56       138.54 o
   0   3   2       1411.19       1472.42        46.39 o
   1   3   2      19448.67      20537.97       352.59 o
   2   3   2      64631.53      71869.73      1202.91 o
   3   3   2       9147.49       9470.80       199.75 o
   4   3   2      31740.55      35015.63       613.56 o
   5   3   2        758.70        719.31        53.16 o
   6   3   2       5286.93       5521.63       147.33 o
   7   3   2       8805.80       8903.87       385.38 o
   8   3   2        870.74        996.86       114.11 o
   9   3   2       2582.21       2237.55       272.67 o
  10   3   2        469.41        411.65       213.40 o
  11   3   2       3478.33       3974.79       637.52 o
 -11   4   2         23.66        130.54       192.52 o
 -10   4   2         23.27       -153.83       153.83 o
  -9   4   2        124.55        134.72       148.71 o
  -8   4   2      25967.16      26248.71       714.18 o
  -7   4   2       4533.31       3949.89       161.57 o
  -6   4   2        621.05        648.62        63.25 o
  -5   4   2       6424.79       6099.30       151.96 o
  -4   4   2       2914.03       2941.19       106.85 o
  -3   4   2      59694.01      62703.07      1062.22 o
  -2   4   2       3430.87       3276.17        89.26 o
  -1   4   2      10863.64      11144.39       203.33 o
   0   4   2      19882.62      22117.72       380.06 o
   1   4   2      61892.75      68360.57      1140.46 o
   2   4   2       9164.33       9058.15       171.64 o
   3   4   2       5923.38       6162.07       152.48 o
   4   4   2      11671.84      13969.53       267.97 o
   5   4   2       8159.42       8143.27       183.07 o
   6   4   2       3866.93       3771.38       152.12 o
   7   4   2       1154.45       1194.37       110.80 o
   8   4   2       5421.86       6348.12       243.02 o
   9   4   2       2411.92       3411.72       323.58 o
  10   4   2        174.28        609.07       237.89 o
  11   4   2         81.04        277.90       217.26 o
 -11   5   2        227.05        859.27       264.00 o
 -10   5   2       1197.23        991.92       169.39 o
  -9   5   2       1981.13       1954.94       187.52 o
  -8   5   2       2949.66       2732.62       161.18 o
  -7   5   2        123.64        181.33        67.16 o
  -6   5   2       2837.83       3019.25       127.70 o
  -5   5   2      30271.96      31367.65       564.62 o
  -4   5   2      10336.96      10322.57       212.04 o
  -3   5   2      22049.92      21464.10       385.64 o
  -2   5   2       9136.02       9163.13       178.15 o
  -1   5   2      19625.06      23376.40       444.06 o
   0   5   2      98567.04     107638.85      1788.51 o
   1   5   2        461.92        357.98        26.64 o
   2   5   2       1120.38       1042.57        58.66 o
   3   5   2        776.64        872.45        65.79 o
   4   5   2      18170.38      20243.25       462.29 o
   5   5   2       4409.39       4381.24       151.28 o
   6   5   2      59856.87      59892.01      1160.13 o
   7   5   2       2266.90       2687.34       211.39 o
   8   5   2          3.54        -73.91        73.91 o
   9   5   2        747.69        564.27       243.02 o
  10   5   2       1377.76       1893.91       292.27 o
 -10   6   2         58.25         13.47       111.06 o
  -9   6   2       9571.62       9928.51       332.21 o
  -8   6   2       8196.42       7357.46       266.66 o
  -7   6   2         27.60         41.76        59.80 o
  -6   6   2       2399.67       2179.15       185.89 o
  -5   6   2      18532.62      18777.14       359.12 o
  -4   6   2       3052.25       2802.81        85.17 o
  -3   6   2      33541.88      31506.78       553.08 o
  -2   6   2         19.97         96.16        28.26 o
  -1   6   2      62919.93      69953.94      1278.36 o
   0   6   2        354.33        466.96        37.05 o
   1   6   2      61813.16      63739.07      1070.18 o
   2   6   2       3956.24       3584.09        86.47 o
   3   6   2       6969.76       7139.43       248.00 o
   4   6   2      11053.85      10750.51       247.87 o
   5   6   2       3933.17       4026.01       136.97 o
   6   6   2         46.82         57.01        66.31 o
   7   6   2      36991.94      34572.90       810.82 o
   8   6   2       1840.18       1811.48       172.76 o
   9   6   2       1341.84       1535.88       178.71 o
  10   6   2       2763.34       2838.20       320.20 o
 -10   7   2       1623.59       2164.95       212.87 o
  -9   7   2        149.98        177.65        93.11 o
  -8   7   2        522.50        578.70       159.34 o
  -7   7   2      19564.76      18803.86       430.63 o
  -6   7   2      27097.32      25692.92       795.38 o
  -5   7   2       1873.82       1500.76       102.91 o
  -4   7   2      28218.96      29302.02       588.64 o
  -3   7   2      67133.58      71419.86      1211.36 o
  -2   7   2        909.62        972.79        59.78 o
  -1   7   2       1337.77       1476.68        59.30 o
   0   7   2      69485.80      73388.13      1230.76 o
   1   7   2      36892.29      39758.05       964.42 o
   2   7   2       5249.58       5860.22       126.70 o
   3   7   2      27625.29      28864.25       568.69 o
   4   7   2       2694.42       3111.16       164.43 o
   5   7   2      18731.37      18604.39       402.43 o
   6   7   2      13003.33      12485.88       353.27 o
   7   7   2       3565.96       3447.48       172.42 o
   8   7   2        869.91       1124.23       126.09 o
   9   7   2       4063.57       4501.01       261.74 o
  10   7   2       7065.27       8367.93       650.46 o
 -10   8   2         41.42        116.96       162.10 o
  -9   8   2       5168.69       5368.07       285.42 o
  -8   8   2        624.54        811.33       116.51 o
  -7   8   2       1242.25       1127.62        97.64 o
  -6   8   2       2433.61       2407.80       121.99 o
  -5   8   2      30648.04      29528.44       606.45 o
  -4   8   2      10864.93      11230.29       263.03 o
  -3   8   2        214.14        324.69        61.62 o
  -2   8   2        401.32        454.78        45.32 o
  -1   8   2      24020.30      27408.70       525.57 o
   0   8   2       3803.86       2896.74        82.08 o
   1   8   2         12.90         31.86        32.11 o
   2   8   2      70832.02      78400.19      1320.19 o
   3   8   2       1998.62       2040.26        81.31 o
   4   8   2      25001.27      26255.64       776.38 o
   5   8   2       2160.23       2076.03        97.09 o
   6   8   2       2658.74       2940.62       193.30 o
   7   8   2      32857.11      32690.16       777.55 o
   8   8   2       2497.24       2921.45       300.79 o
   9   8   2       1732.12       1956.01       239.23 o
  10   8   2       4646.97       4681.56       622.85 o
 -10   9   2       2887.05       2843.67       314.71 o
  -9   9   2          1.72         14.23       113.77 o
  -8   9   2       1825.41       1759.99       144.19 o
  -7   9   2       2054.38       2260.22       160.85 o
  -6   9   2      22957.78      22911.51       501.96 o
  -5   9   2      13085.47      12255.39       296.94 o
  -4   9   2        645.10        626.41        86.14 o
  -3   9   2       1146.42       1406.12        72.41 o
  -2   9   2      37836.98      37313.03       649.95 o
  -1   9   2          0.88         37.80        39.00 o
   0   9   2      25969.63      24427.47       760.66 o
   1   9   2      12005.87      11799.61       228.11 o
   2   9   2       3355.68       3977.74       104.18 o
   3   9   2      15729.62      15838.57       338.89 o
   4   9   2       1422.84       1081.86        96.73 o
   5   9   2        619.58        656.22        67.13 o
   6   9   2        446.67        412.38        85.59 o
   7   9   2       1821.83       1618.18       134.27 o
   8   9   2       2705.74       2844.83       222.09 o
   9   9   2         14.39         41.39        96.14 o
  10   9   2       2931.15       3340.78       344.94 o
 -10  10   2       1640.61       1879.05       313.91 o
  -9  10   2        732.10        751.97       149.37 o
  -8  10   2       4147.80       3756.88       233.53 o
  -7  10   2          0.95        -11.94        81.68 o
  -6  10   2       4641.08       4360.70       163.75 o
  -5  10   2      25621.40      23517.41      1059.05 o
  -4  10   2       1488.73       2003.13        95.36 o
  -3  10   2       3006.26       2902.67        90.96 o
  -2  10   2      18467.10      19555.48       540.85 o
  -1  10   2        291.16        509.29        60.35 o
   0  10   2      24533.45      27039.98       480.24 o
   1  10   2       3517.95       3389.32        98.37 o
   2  10   2      17886.01      18680.08       344.94 o
   3  10   2       3993.07       3478.68       116.94 o
   4  10   2       8642.30       8821.46       257.29 o
   5  10   2       2429.74       2316.95       132.25 o
   6  10   2       3540.90       4001.29       180.85 o
   7  10   2       2378.82       2661.52       161.17 o
   8  10   2       2272.31       2234.21       159.79 o
   9  10   2       1622.17       2054.32       421.27 o
  10  10   2          6.75         17.41       315.90 o
 -10  11   2         41.70         -3.86       132.64 o
  -9  11   2        575.09        793.90       166.24 o
  -8  11   2          3.39        105.46       115.45 o
  -7  11   2       4017.06       3776.47       227.58 o
  -6  11   2      13086.23      12538.06       315.86 o
  -5  11   2      16300.96      16418.90       375.69 o
  -4  11   2        358.41        569.78       115.38 o
  -3  11   2      32388.60      34527.99       614.39 o
  -2  11   2      15950.65      17029.62       347.49 o
  -1  11   2      13454.80      13438.02       259.92 o
   0  11   2      47521.84      48878.97       841.17 o
   1  11   2      27530.94      28239.37       503.27 o
   2  11   2       1770.82       1395.89        83.05 o
   3  11   2        143.48         93.97        34.50 o
   4  11   2      10964.16      10238.70       251.61 o
   5  11   2       6056.48       5781.08       248.95 o
   6  11   2         28.48         21.02        76.94 o
   7  11   2          4.28         -6.55        81.01 o
   8  11   2         14.70         98.07        99.29 o
   9  11   2       4092.79       4393.67       270.57 o
  10  11   2        815.01       1555.69       397.99 o
 -10  12   2       1742.85       2244.16       236.05 o
  -9  12   2        188.23        494.37       151.70 o
  -8  12   2        138.77        237.88       126.05 o
  -7  12   2       1113.27       1077.86       153.11 o
  -6  12   2       2619.81       2668.01       152.44 o
  -5  12   2      27958.55      28853.27       605.84 o
  -4  12   2       1236.63       1124.33        81.73 o
  -3  12   2      27133.48      28375.65       516.03 o
  -2  12   2       6726.00       7188.51       163.77 o
  -1  12   2       1084.19       1092.58        64.63 o
   0  12   2       9725.14       9093.52       193.14 o
   1  12   2      33064.81      33636.45       595.54 o
   2  12   2      24528.14      25129.10       456.92 o
   3  12   2        274.46        332.33        55.64 o
   4  12   2      10022.34       8909.20       375.97 o
   5  12   2       7974.99       7617.10       318.46 o
   6  12   2         22.69         25.05       106.42 o
   7  12   2       5374.45       5780.25       235.13 o
   8  12   2         25.93        108.73       114.19 o
   9  12   2       2241.58       2737.59       323.15 o
  10  12   2       3272.80       4058.28       425.37 o
 -10  13   2       5097.72       5635.15       406.57 o
  -9  13   2       1034.60       1262.11       190.40 o
  -8  13   2       4511.31       4570.35       272.54 o
  -7  13   2       7542.11       7801.38       338.44 o
  -6  13   2        218.09        378.04       115.47 o
  -5  13   2        301.67        502.17       100.02 o
  -4  13   2         75.59        -36.25        65.78 o
  -3  13   2       8227.83       7844.23       182.02 o
  -2  13   2      44302.48      46292.76       885.52 o
  -1  13   2       2572.17       2829.64        92.66 o
   0  13   2      76445.53      77351.02      1315.73 o
   1  13   2       2773.24       3140.73       106.59 o
   2  13   2       4896.39       5170.98       134.87 o
   3  13   2       6773.04       6403.48       227.94 o
   4  13   2       8549.84       8564.09       229.79 o
   5  13   2        543.66        675.68        98.15 o
   6  13   2      41238.88      39971.70      1031.05 o
   7  13   2         10.29        -49.94       101.50 o
   8  13   2       4170.55       4379.26       438.09 o
   9  13   2       3762.16       3666.70       388.30 o
  -9  14   2        461.66        601.42       171.10 o
  -8  14   2       2638.75       2650.38       229.29 o
  -7  14   2      18123.57      17087.02       575.03 o
  -6  14   2       2100.39       2028.11       323.13 o
  -5  14   2        917.60        953.46       107.39 o
  -4  14   2        267.85        293.34        98.71 o
  -3  14   2      23309.94      20960.91       744.08 o
  -2  14   2      15069.64      13553.56       305.33 o
  -1  14   2       3379.34       3509.56       107.87 o
   0  14   2       4711.21       4213.42       129.15 o
   1  14   2      64280.33      66295.36      1139.04 o
   2  14   2       3437.39       3056.63       101.15 o
   3  14   2       6775.80       6285.12       184.08 o
   4  14   2       1611.86       1726.36       112.34 o
   5  14   2       2079.45       1932.68       134.07 o
   6  14   2        441.93        671.13       132.26 o
   7  14   2       5893.39       5706.25       288.05 o
   8  14   2        268.83        234.35       205.54 o
   9  14   2       3043.95       2887.10       243.87 o
  -9  15   2       2534.01       2742.12       246.70 o
  -8  15   2       2442.88       2519.01       246.77 o
  -7  15   2       2148.73       2229.57       299.44 o
  -6  15   2        842.15        707.86       141.91 o
  -5  15   2       1425.43       1577.54       129.06 o
  -4  15   2       1673.41       1293.58       112.97 o
  -3  15   2         50.69        111.27        71.27 o
  -2  15   2      14670.91      13742.67       367.37 o
  -1  15   2       1028.20       1164.45        91.71 o
   0  15   2      21161.86      21524.93       406.50 o
   1  15   2      31045.35      31204.29       566.54 o
   2  15   2        504.26        520.23        59.06 o
   3  15   2      28754.88      29867.13       623.01 o
   4  15   2       2914.37       3227.65       159.52 o
   5  15   2      24397.14      23816.53       694.01 o
   6  15   2      19431.21      19158.36       840.07 o
   7  15   2       1280.83       1281.68       168.96 o
   8  15   2       1510.89       1425.81       187.74 o
   9  15   2          0.05        -60.02       142.19 o
  -9  16   2          1.13       -151.24       151.24 o
  -8  16   2       1649.76       2196.04       223.11 o
  -7  16   2        439.50        447.34       177.97 o
  -6  16   2       2087.33       2276.82       204.42 o
  -5  16   2       9849.17       9791.40       310.44 o
  -4  16   2       4900.26       4618.34       203.42 o
  -3  16   2       2140.01       2073.43       129.80 o
  -2  16   2      42795.23      40572.20       858.74 o
  -1  16   2         65.20        134.44        55.55 o
   0  16   2       3510.96       3615.70       129.44 o
   1  16   2      12066.53      10964.04       239.20 o
   2  16   2      20963.14      21410.41       409.77 o
   3  16   2        330.34        413.51        78.85 o
   4  16   2        190.43        269.85       124.13 o
   5  16   2       4839.41       4615.20       249.41 o
   6  16   2        305.97        226.38       120.30 o
   7  16   2       1264.95       1045.41       171.29 o
   8  16   2        988.74        827.98       181.66 o
   9  16   2        383.55        262.73       155.51 o
  -9  17   2       1961.26       2130.70       240.31 o
  -8  17   2         11.07         19.33       136.28 o
  -7  17   2        651.79        858.28       240.53 o
  -6  17   2       8270.59       7365.96       332.23 o
  -5  17   2        558.98        578.29       141.58 o
  -4  17   2          5.06         25.28        74.08 o
  -3  17   2       1098.25       1251.69       112.81 o
  -2  17   2       7362.64       7436.78       235.72 o
  -1  17   2       5348.15       5417.96       171.60 o
   0  17   2         53.19         32.62        55.64 o
   1  17   2       9971.81       9569.09       220.72 o
   2  17   2       9453.71       9512.29       271.87 o
   3  17   2      14975.59      15023.94       400.03 o
   4  17   2          6.70        -88.31        88.31 o
   5  17   2      22130.50      22301.13       670.58 o
   6  17   2        432.61        445.58       140.92 o
   7  17   2       2814.66       3099.68       238.82 o
   8  17   2        121.21        246.25       147.31 o
   9  17   2        525.98        820.75       238.95 o
  -8  18   2          3.83       -141.81       141.81 o
  -7  18   2         67.12         25.31       125.12 o
  -6  18   2       5396.33       4726.80       272.77 o
  -5  18   2        157.55        246.38       118.57 o
  -4  18   2         29.07        -11.43        73.80 o
  -3  18   2      16716.52      15130.52       693.25 o
  -2  18   2      17126.37      16926.69       381.86 o
  -1  18   2       2345.46       2463.35       135.60 o
   0  18   2       5843.81       5634.29       177.26 o
   1  18   2        172.45        182.72        70.56 o
   2  18   2         59.48         -2.08        67.77 o
   3  18   2       2523.29       2487.00       140.81 o
   4  18   2      22760.69      23185.95       681.06 o
   5  18   2       5903.42       5456.48       274.77 o
   6  18   2        508.68        614.33       147.27 o
   7  18   2        351.17        314.79       234.60 o
   8  18   2       1355.72       1537.03       207.33 o
  -8  19   2         86.18        144.92       150.14 o
  -7  19   2        922.23       1206.80       185.54 o
  -6  19   2       2532.61       2843.83       230.78 o
  -5  19   2        530.05        653.11       142.95 o
  -4  19   2        310.79        514.59       102.29 o
  -3  19   2      20741.70      19626.10       505.37 o
  -2  19   2          4.49        -16.86        72.40 o
  -1  19   2       2318.48       2328.43       145.83 o
   0  19   2        766.84        787.41        92.58 o
   1  19   2       3653.16       3802.57       192.39 o
   2  19   2      12237.18      11455.25       378.13 o
   3  19   2      29930.97      29883.73       705.55 o
   4  19   2       1359.20       1272.27       158.72 o
   5  19   2       2408.78       2357.39       199.86 o
   6  19   2       4643.40       3744.45       418.88 o
   7  19   2       1085.00       1214.81       305.21 o
   8  19   2        628.64        349.36       227.86 o
  -8  20   2       3332.22       3159.60       276.66 o
  -7  20   2        135.16         73.04       134.57 o
  -6  20   2      11619.78      11767.01       454.47 o
  -5  20   2        492.60        615.11       142.41 o
  -4  20   2       4217.06       4016.24       197.01 o
  -3  20   2       2261.43       1925.67       143.12 o
  -2  20   2       4209.53       3989.21       183.13 o
  -1  20   2      13431.54      12789.43       521.81 o
   0  20   2        664.99        668.11        93.56 o
   1  20   2        320.92        307.27        81.50 o
   2  20   2      17304.91      16795.67       507.07 o
   3  20   2        988.42        916.26       295.75 o
   4  20   2      15953.91      15604.81       511.88 o
   5  20   2        582.79        503.23       207.25 o
   6  20   2       1596.50       1478.84       257.22 o
   7  20   2       3609.10       3408.30       259.47 o
   8  20   2          2.63        -67.46       158.34 o
  -7  21   2       1378.99       1459.38       209.22 o
  -6  21   2        111.11         51.04       137.06 o
  -5  21   2        292.11        379.35       141.49 o
  -4  21   2       3264.81       2946.76       216.89 o
  -3  21   2      19314.93      18981.53       499.93 o
  -2  21   2       9467.02       9441.57       396.53 o
  -1  21   2        967.20        981.56       151.88 o
   0  21   2       2529.67       2602.64       148.60 o
   1  21   2         28.85         67.08        76.07 o
   2  21   2       8733.18       8845.18       372.40 o
   3  21   2       5212.09       4773.95       310.42 o
   4  21   2       4060.57       4533.57       434.30 o
   5  21   2       3369.80       3096.47       283.68 o
   6  21   2          2.44         86.70       137.78 o
   7  21   2          0.29        143.05       151.32 o
  -7  22   2       2710.63       2738.87       256.42 o
  -6  22   2        822.74        943.41       176.43 o
  -5  22   2       3126.10       3543.16       252.67 o
  -4  22   2       2330.04       2124.96       304.96 o
  -3  22   2        513.78        744.46       130.69 o
  -2  22   2        723.25        946.57       229.74 o
  -1  22   2       2360.92       2091.92       156.32 o
   0  22   2       2059.05       2172.81       214.91 o
   1  22   2       3113.65       3110.81       191.80 o
   2  22   2       3310.52       3130.02       220.88 o
   3  22   2         11.81         36.68       130.40 o
   4  22   2       5437.67       5955.67       367.50 o
   5  22   2       5341.27       5493.82       366.66 o
   6  22   2        571.27        865.99       205.36 o
   7  22   2        138.29         17.00       188.55 o
  -6  23   2       2954.13       3096.72       563.15 o
  -5  23   2       1802.01       2109.02       373.36 o
  -4  23   2       1259.22       1510.71       223.75 o
  -3  23   2       3287.08       2915.33       204.65 o
  -2  23   2       7389.80       7313.98       517.11 o
  -1  23   2       1756.52       1899.39       167.46 o
   0  23   2        691.40        927.49       111.29 o
   1  23   2        161.68        241.17       106.27 o
   2  23   2        357.85        420.08       130.67 o
   3  23   2         29.11        -55.33       134.48 o
   4  23   2         84.44        -50.23       146.34 o
   5  23   2       2250.91       1795.79       247.37 o
   6  23   2        170.57         84.20       249.49 o
  -6  24   2       1156.10        600.86       212.68 o
  -5  24   2       1119.86       1257.77       263.91 o
  -4  24   2        901.76       1084.66       203.12 o
  -3  24   2        241.55        521.06       132.69 o
  -2  24   2       7370.54       7057.85       306.31 o
  -1  24   2       4304.11       4306.27       237.21 o
   0  24   2         56.81         95.86        92.38 o
   1  24   2         11.55          8.78       102.24 o
   2  24   2        212.42        170.83       187.30 o
   3  24   2         31.69         70.21       155.80 o
   4  24   2        794.76        528.84       177.89 o
   5  24   2        130.78        317.83       184.29 o
   6  24   2        170.07         33.04       168.55 o
  -5  25   2       1060.83       1234.83       232.10 o
  -4  25   2       3377.85       3786.57       315.80 o
  -3  25   2       1080.71       1381.43       329.33 o
  -2  25   2         15.96        153.83       114.64 o
  -1  25   2        469.09        722.22       150.99 o
   0  25   2       3885.07       4602.70       308.04 o
   1  25   2        756.76        993.71       145.90 o
   2  25   2         34.49         11.47       148.99 o
   3  25   2        883.45        931.71       209.30 o
   4  25   2        993.30       1381.61       310.43 o
   5  25   2        278.11         42.48       179.36 o
  -5  26   2        123.05         -9.95       263.67 o
  -4  26   2       2131.91       2359.88       322.87 o
  -3  26   2       3060.17       3446.94       301.78 o
  -2  26   2       3300.48       3418.16       233.89 o
  -1  26   2         23.53        -50.13       119.46 o
   0  26   2       3407.87       4030.02       313.16 o
   1  26   2       2833.56       3233.66       257.96 o
   2  26   2       1152.57       1456.70       226.55 o
   3  26   2        286.26        263.19       176.94 o
   4  26   2       2793.64       2956.79       306.75 o
  -4  27   2         21.67        177.64       278.84 o
  -3  27   2         79.67        214.40       176.34 o
  -2  27   2        425.39        228.88       264.66 o
  -1  27   2        119.75        164.76       194.86 o
   0  27   2       4093.30       4074.78       371.12 o
   1  27   2        568.20        879.99       199.54 o
   2  27   2        908.24        915.24       208.54 o
   3  27   2       9969.35      10064.93       509.43 o
   4  27   2         10.13        370.27       237.55 o
  -2  28   2       4666.94       4396.51       528.57 o
  -1  28   2        430.44        401.65       189.10 o
   0  28   2         91.03       -163.52       163.52 o
   1  28   2       3645.66       3866.93       482.56 o
   2  28   2       1755.63       1836.19       259.20 o
   0  29   2       2266.22       2174.31       289.29 o
 -11   0   3        168.61        243.77       280.58 o
  -9   0   3         76.44         19.35       125.80 o
  -7   0   3      59057.89      59150.84      1475.74 o
  -5   0   3       1561.50       1225.56        96.28 o
  -3   0   3      62000.12      61016.58      1461.23 o
  -1   0   3     140545.03     153321.72      3592.75 o
   1   0   3       6353.77       7946.43       205.13 o
   3   0   3      10653.88       8965.29       255.26 o
   5   0   3        315.72        130.13        70.52 o
   7   0   3         21.17        117.55        75.48 o
   9   0   3      13726.64      14483.69       953.67 o
  11   0   3         80.17       -100.49       302.97 o
 -11   1   3        344.28        632.33       238.09 o
 -10   1   3       2838.52       2760.28       254.67 o
  -9   1   3         85.68         68.56        90.06 o
  -8   1   3         85.33        -40.32        79.10 o
  -7   1   3       7694.66       7708.57       253.05 o
  -6   1   3      32987.74      31794.91       583.74 o
  -5   1   3        345.04        492.95        51.59 o
  -4   1   3        368.96        387.46        43.57 o
  -3   1   3       5199.09       5218.37       121.08 o
  -2   1   3      59826.09      67612.38      1135.09 o
  -1   1   3       4432.24       4071.62        79.45 o
   0   1   3       4922.40       4946.40        95.21 o
   1   1   3      17113.43      18595.12       320.25 o
   2   1   3      26097.01      29163.73       501.61 o
   3   1   3       6002.87       6476.31       138.54 o
   4   1   3       9795.45      10651.99       214.73 o
   5   1   3      15226.19      15644.70       305.72 o
   6   1   3       9527.50       9158.40       221.40 o
   7   1   3       1076.80       1250.33        93.27 o
   8   1   3        230.17        622.46       204.72 o
   9   1   3       1920.93       1826.43       273.51 o
  10   1   3         86.83         16.81       195.91 o
  11   1   3        423.65        465.18       239.32 o
 -11   2   3        436.27        849.04       247.37 o
 -10   2   3       2313.59       2502.45       474.60 o
  -9   2   3        105.72         23.47       113.37 o
  -8   2   3      10459.20      10438.42       287.70 o
  -7   2   3      23257.02      21855.70       482.95 o
  -6   2   3       1428.76       1483.67        81.65 o
  -5   2   3      10869.12       9866.17       287.44 o
  -4   2   3       3593.56       3767.86       107.72 o
  -3   2   3       2007.67       1541.30        55.68 o
  -2   2   3     142456.50     158789.67      2633.49 o
  -1   2   3      38166.27      37740.01       641.68 o
   0   2   3      20179.89      20636.08       353.87 o
   1   2   3       2531.23       2056.79        59.97 o
   2   2   3      11603.71      12188.79       247.89 o
   3   2   3       1227.00        994.77        44.96 o
   4   2   3      30956.85      34992.05       572.47 o
   5   2   3      45458.55      47119.39       822.54 o
   6   2   3      13561.18      12718.08       293.89 o
   7   2   3          3.64        -61.91        61.91 o
   8   2   3      17673.81      16614.95       713.28 o
   9   2   3        507.43       1042.85       314.41 o
  10   2   3         23.51         -4.69       194.64 o
  11   2   3       3127.77       3378.30       430.57 o
 -11   3   3       1644.76       2248.38       308.57 o
 -10   3   3       1565.02       1760.98       262.85 o
  -9   3   3       1368.10       1287.55       167.79 o
  -8   3   3        250.35        203.36       104.01 o
  -7   3   3      10552.21      10730.47       338.81 o
  -6   3   3        347.66        482.65        60.88 o
  -5   3   3          1.34         88.61        57.71 o
  -4   3   3      55299.98      57595.31       988.80 o
  -3   3   3      20429.04      19741.79       358.57 o
  -2   3   3      27959.52      30665.71       529.14 o
  -1   3   3          1.17        -44.16        44.16 o
   0   3   3        391.33        234.87        22.78 o
   1   3   3      82903.43      92456.81      1538.51 o
   2   3   3       7570.95       7612.52       205.56 o
   3   3   3        944.60        687.20        42.12 o
   4   3   3      35659.19      39350.92       685.25 o
   5   3   3       8346.30       8448.37       186.83 o
   6   3   3       5883.87       5837.31       153.97 o
   7   3   3         73.11        195.01       102.97 o
   8   3   3        769.17        937.41       114.15 o
   9   3   3       5425.58       5735.75       558.42 o
  10   3   3       2651.90       3144.64       335.18 o
  11   3   3         81.93        196.08       239.79 o
 -11   4   3       1157.22       1113.16       264.01 o
 -10   4   3       1604.42       1760.63       193.95 o
  -9   4   3        182.55        215.42       111.05 o
  -8   4   3        451.30        546.79        89.97 o
  -7   4   3         45.16        102.84        67.27 o
  -6   4   3      11224.19      11003.98       242.80 o
  -5   4   3      22816.09      22223.06       418.24 o
  -4   4   3      46510.30      48841.46       845.58 o
  -3   4   3      14393.80      13869.03       262.56 o
  -2   4   3      17002.65      18777.07       334.90 o
  -1   4   3     254068.67     290563.59      4802.49 o
   0   4   3        237.70        273.55        22.87 o
   1   4   3      55008.73      60579.50      1015.35 o
   2   4   3       5392.18       5597.83       130.41 o
   3   4   3      12330.84      12592.48       265.77 o
   4   4   3       1812.28       1886.67        69.19 o
   5   4   3     102217.70     109396.49      1845.13 o
   6   4   3       1036.74       1211.40       113.12 o
   7   4   3       1920.90       1919.36       131.33 o
   8   4   3       1855.15       2021.23       141.69 o
   9   4   3         49.12        223.74       189.16 o
  10   4   3       4085.98       4215.42       375.97 o
  11   4   3       3349.50       3657.89       380.51 o
 -11   5   3        398.82        132.40       218.80 o
 -10   5   3        264.38        333.84       130.58 o
  -9   5   3       2938.64       3021.65       221.67 o
  -8   5   3       2316.84       2122.48       147.92 o
  -7   5   3        230.79        216.94        83.47 o
  -6   5   3         16.91         53.52        63.09 o
  -5   5   3       5807.83       5400.94       148.58 o
  -4   5   3       9691.63       9153.13       194.74 o
  -3   5   3      26704.20      26815.79       476.26 o
  -2   5   3        242.45        219.77        35.14 o
  -1   5   3        330.07        697.26        40.57 o
   0   5   3     124883.78     146496.45      2431.45 o
   1   5   3         11.48        123.66        23.11 o
   2   5   3      20873.57      22131.32       388.40 o
   3   5   3       8712.75       9047.29       191.70 o
   4   5   3       5035.58       4353.43       142.51 o
   5   5   3       3604.60       3574.06       129.14 o
   6   5   3       1038.04       1089.02       124.21 o
   7   5   3       1736.92       1813.09       120.20 o
   8   5   3       4700.99       5115.98       272.32 o
   9   5   3        137.04        134.39       195.17 o
  10   5   3       5118.15       4406.10       386.59 o
 -10   6   3       8910.40       8967.38       461.35 o
  -9   6   3        727.68        854.22       120.37 o
  -8   6   3        399.05        534.37       101.79 o
  -7   6   3       1413.99       1327.05        99.69 o
  -6   6   3       1881.10       1986.50       108.77 o
  -5   6   3      11101.57      11092.70       234.29 o
  -4   6   3      44066.51      46214.96       803.55 o
  -3   6   3      19926.67      21992.04       398.61 o
  -2   6   3       6994.93       7633.34       264.56 o
  -1   6   3       5821.42       6036.92       141.57 o
   0   6   3      93460.73      99183.52      1654.95 o
   1   6   3      10661.98      11860.55       263.84 o
   2   6   3      48021.33      48448.96       823.69 o
   3   6   3      35363.32      38844.23       747.24 o
   4   6   3        475.22        301.43        46.86 o
   5   6   3      49190.55      51633.73       999.48 o
   6   6   3       6805.48       6789.01       232.35 o
   7   6   3          1.19        148.95       109.22 o
   8   6   3        197.86        147.01        95.14 o
   9   6   3         12.71        192.66       178.93 o
  10   6   3        629.23        860.52       242.37 o
 -10   7   3         35.95        120.73       145.36 o
  -9   7   3       2773.26       2699.01       174.76 o
  -8   7   3       5165.13       4636.49       210.32 o
  -7   7   3        804.83        666.63        87.10 o
  -6   7   3       9808.99       9176.54       249.97 o
  -5   7   3       1613.08       1793.61        97.97 o
  -4   7   3        770.96        750.27        48.54 o
  -3   7   3      45226.21      45529.58       787.44 o
  -2   7   3        384.62        653.78        39.55 o
  -1   7   3         60.84         33.10        30.18 o
   0   7   3      15949.23      15110.78       275.80 o
   1   7   3       1489.15       1551.50        61.63 o
   2   7   3       1319.55       2189.91        67.76 o
   3   7   3       5930.26       6017.88       154.90 o
   4   7   3         99.68        120.76        45.72 o
   5   7   3      15222.62      14580.35       328.57 o
   6   7   3       1978.53       1940.23       127.26 o
   7   7   3        886.62        842.19       109.86 o
   8   7   3       3000.74       3332.91       184.02 o
   9   7   3        371.91        894.09       172.22 o
  10   7   3        136.48       1161.41       255.93 o
 -10   8   3       4715.66       5017.90       513.15 o
  -9   8   3       1542.01       1666.01       152.34 o
  -8   8   3       1974.17       1882.45       145.47 o
  -7   8   3       2720.31       2747.34       135.10 o
  -6   8   3      10341.30      10671.15       278.67 o
  -5   8   3       7770.30       7048.08       230.31 o
  -4   8   3       4438.89       3925.12       109.43 o
  -3   8   3      16591.24      16723.84       373.92 o
  -2   8   3        231.41        655.91        55.43 o
  -1   8   3      15153.76      16080.73       326.57 o
   0   8   3      21866.88      22361.53       396.97 o
   1   8   3      16373.97      17144.28       312.11 o
   2   8   3     300364.12     323640.72      5347.23 o
   3   8   3       3931.17       3466.52       122.49 o
   4   8   3      28950.12      28387.45       570.97 o
   5   8   3       5052.08       4676.44       181.93 o
   6   8   3       1358.00       1627.58       165.87 o
   7   8   3        743.97        888.77       111.09 o
   8   8   3       8907.11       9140.54       285.02 o
   9   8   3       1468.97       1809.45       162.00 o
  10   8   3        723.33       1166.21       265.71 o
 -10   9   3        425.48        557.39       220.91 o
  -9   9   3       1720.19       1525.56       177.82 o
  -8   9   3        223.92        260.05       104.55 o
  -7   9   3       3661.70       3386.84       149.17 o
  -6   9   3        308.92        344.85        71.99 o
  -5   9   3        106.47        156.33        64.01 o
  -4   9   3       1082.24        972.31        56.16 o
  -3   9   3      46572.07      51578.12       891.08 o
  -2   9   3       8689.27       9287.10       213.75 o
  -1   9   3      46103.11      46099.50       864.13 o
   0   9   3       3408.81       3683.76        96.99 o
   1   9   3         41.51         91.26        31.18 o
   2   9   3      11221.24      10887.37       215.18 o
   3   9   3      10932.10      10532.50       241.11 o
   4   9   3       9730.46      10445.37       247.34 o
   5   9   3         48.10        259.39       119.28 o
   6   9   3         49.03        131.96        75.00 o
   7   9   3      32256.59      30200.10       730.25 o
   8   9   3         83.75        142.54       101.03 o
   9   9   3        644.26       1086.72       145.18 o
  10   9   3       1048.13       1290.53       363.41 o
 -10  10   3         65.68        -87.99       131.38 o
  -9  10   3        126.14        134.55       128.69 o
  -8  10   3       7001.48       6447.07       306.24 o
  -7  10   3       3490.22       3577.49       180.59 o
  -6  10   3      13575.88      12999.80       322.96 o
  -5  10   3       1641.14       1740.54       114.82 o
  -4  10   3       5192.20       4793.99       129.87 o
  -3  10   3         46.96        183.79        38.20 o
  -2  10   3      23441.44      23091.72       463.38 o
  -1  10   3        443.52        331.49        45.22 o
   0  10   3        829.39        750.22        46.26 o
   1  10   3       5754.26       6459.01       145.33 o
   2  10   3     144028.81     147641.38      2464.30 o
   3  10   3      12369.45      11998.55       270.86 o
   4  10   3      15159.14      15487.56       340.74 o
   5  10   3        131.21        120.40        69.59 o
   6  10   3       2183.49       2159.93       229.78 o
   7  10   3        197.45        292.42        92.42 o
   8  10   3      23252.69      23247.17       606.85 o
   9  10   3        526.04        781.13       196.77 o
  10  10   3       2688.64       3207.76       531.31 o
 -10  11   3       1693.74       2003.06       215.56 o
  -9  11   3         33.15       -119.33       119.33 o
  -8  11   3       1747.17       1580.56       178.53 o
  -7  11   3       9350.20       8309.29       338.36 o
  -6  11   3      12673.42      11862.54       305.00 o
  -5  11   3       5358.96       5002.46       173.36 o
  -4  11   3       3646.86       3615.50       132.74 o
  -3  11   3       1630.64       1615.26        80.70 o
  -2  11   3       2447.50       2147.42        89.51 o
  -1  11   3      13949.12      13671.63       295.38 o
   0  11   3      26405.13      27606.55       492.63 o
   1  11   3      41461.86      43091.04       747.31 o
   2  11   3        866.21       1103.91        58.12 o
   3  11   3      13707.80      14206.08       277.80 o
   4  11   3       3768.37       3491.47       125.41 o
   5  11   3       1719.67       1500.27       117.18 o
   6  11   3      10408.63      10799.19       327.46 o
   7  11   3        842.49       1058.95       120.57 o
   8  11   3       6220.48       5953.84       252.90 o
   9  11   3       2846.34       2721.19       243.12 o
  10  11   3        112.18        171.67       188.57 o
 -10  12   3       1464.10       1403.75       194.05 o
  -9  12   3        741.67        823.33       169.41 o
  -8  12   3       1096.06        954.88       285.24 o
  -7  12   3       6741.75       6530.10       301.75 o
  -6  12   3       3317.05       3058.11       244.78 o
  -5  12   3      18416.54      18190.40       465.85 o
  -4  12   3      42934.14      41401.13      1093.19 o
  -3  12   3      18968.92      18518.07       354.39 o
  -2  12   3       1927.30       2053.16        88.93 o
  -1  12   3       4225.07       3691.80       120.77 o
   0  12   3         22.01        135.79        38.96 o
   1  12   3       4127.35       4180.94       115.47 o
   2  12   3      20577.60      20547.74       382.83 o
   3  12   3      81509.59      85349.02      1449.79 o
   4  12   3       1339.50       1320.73        82.22 o
   5  12   3         55.63        101.14        96.21 o
   6  12   3       1224.75       1274.93       119.95 o
   7  12   3       7343.34       7127.62       265.54 o
   8  12   3       5325.40       5124.17       235.64 o
   9  12   3         22.22         30.80       126.50 o
  10  12   3        916.55        890.68       248.27 o
 -10  13   3         70.22        216.55       198.86 o
  -9  13   3       7820.53       7672.07       369.89 o
  -8  13   3          2.16        146.49       129.92 o
  -7  13   3       7068.66       7597.88       332.20 o
  -6  13   3      10043.72       9212.14       296.71 o
  -5  13   3        196.22        247.08        87.23 o
  -4  13   3        566.52        675.02        90.99 o
  -3  13   3       3697.37       3447.41       137.35 o
  -2  13   3       7245.98       7162.41       189.34 o
  -1  13   3      23691.14      23092.71       469.90 o
   0  13   3       8098.62       8298.18       182.61 o
   1  13   3      12383.76      13188.95       263.46 o
   2  13   3         44.69        180.65        44.32 o
   3  13   3       4306.92       4155.83       142.59 o
   4  13   3          9.50         64.60        73.31 o
   5  13   3        487.16        485.08        89.90 o
   6  13   3        162.41        412.04        90.23 o
   7  13   3       5673.67       5950.04       253.54 o
   8  13   3       2593.44       2497.49       211.92 o
   9  13   3        574.55        257.31       156.61 o
  -9  14   3        356.93        350.27       162.25 o
  -8  14   3         95.50        -25.64       120.08 o
  -7  14   3         19.56         -5.51       114.95 o
  -6  14   3       3470.41       3399.73       218.29 o
  -5  14   3      22292.02      22078.07       553.12 o
  -4  14   3      39497.18      37396.75      1327.10 o
  -3  14   3       3309.24       3179.37       149.19 o
  -2  14   3         85.01        110.66        49.74 o
  -1  14   3      22246.17      23100.63       473.58 o
   0  14   3       2142.86       1863.85        82.65 o
   1  14   3       2090.61       2038.43       110.31 o
   2  14   3       1154.54       1040.76       103.78 o
   3  14   3        327.43        354.74        62.76 o
   4  14   3      11432.13      11062.38       390.76 o
   5  14   3       4690.42       4812.72       201.54 o
   6  14   3       5335.81       5073.24       218.18 o
   7  14   3       1460.12       1443.95       206.67 o
   8  14   3        111.10        100.89       135.85 o
   9  14   3       2386.42       3137.32       372.57 o
  -9  15   3       2824.12       2607.66       248.44 o
  -8  15   3       3509.70       3788.61       375.29 o
  -7  15   3        600.92        562.10       140.52 o
  -6  15   3       1587.86       1672.37       239.60 o
  -5  15   3      12804.92      13359.67       550.16 o
  -4  15   3       2051.24       2094.18       151.44 o
  -3  15   3        434.20        394.96        83.62 o
  -2  15   3      23915.24      23670.59       491.81 o
  -1  15   3       8083.68       7564.27       202.53 o
   0  15   3      10102.34       9750.92       213.29 o
   1  15   3       7479.14       7533.62       181.11 o
   2  15   3       3735.42       3853.75       133.53 o
   3  15   3      10075.52       9603.26       247.91 o
   4  15   3       2701.59       2408.08       141.98 o
   5  15   3        387.82        319.42       117.90 o
   6  15   3      13292.24      12707.88       850.20 o
   7  15   3        921.77        827.35       236.64 o
   8  15   3       1393.04       1579.28       200.46 o
   9  15   3        284.44        158.22       161.45 o
  -9  16   3         14.58       -113.09       146.63 o
  -8  16   3        997.32       1069.49       179.07 o
  -7  16   3       4793.18       4544.67       274.39 o
  -6  16   3        186.35         71.93       108.90 o
  -5  16   3      28440.14      27180.29       851.43 o
  -4  16   3       2257.21       2134.27       180.38 o
  -3  16   3        731.62        859.84        99.26 o
  -2  16   3       1486.75       1448.38        97.08 o
  -1  16   3      26156.53      26362.18       540.36 o
   0  16   3       6005.66       6183.76       179.01 o
   1  16   3       1417.13       1381.13        78.97 o
   2  16   3       5921.61       5627.22       155.69 o
   3  16   3      13855.82      13365.13       353.80 o
   4  16   3       4364.00       4019.12       347.66 o
   5  16   3       5526.15       6315.21       285.91 o
   6  16   3        876.80       1100.18       159.17 o
   7  16   3        108.82        330.08       138.60 o
   8  16   3       2616.59       3089.40       344.63 o
   9  16   3        780.23        975.08       232.05 o
  -9  17   3       3138.10       3230.33       278.03 o
  -8  17   3        611.45        789.96       173.27 o
  -7  17   3          3.41        -10.74       141.63 o
  -6  17   3        889.20       1023.00       160.88 o
  -5  17   3       5075.86       4970.54       215.99 o
  -4  17   3       1480.71       1287.33       121.10 o
  -3  17   3       1728.12       1879.29       189.93 o
  -2  17   3      13243.74      12309.08       348.65 o
  -1  17   3      10119.74       9190.62       371.11 o
   0  17   3        147.27        143.26        58.36 o
   1  17   3      10914.90      10048.97       250.42 o
   2  17   3        133.87         93.30        59.35 o
   3  17   3       4199.70       4356.71       180.29 o
   4  17   3       3507.45       3072.52       287.38 o
   5  17   3        232.09        134.73       117.05 o
   6  17   3       5335.03       6077.93       303.13 o
   7  17   3       3956.12       3857.56       261.95 o
   8  17   3         78.24        245.67       183.88 o
  -8  18   3        810.14        908.05       188.99 o
  -7  18   3      16474.62      15218.49       543.65 o
  -6  18   3      11812.78      11231.82       432.19 o
  -5  18   3       1282.71       1248.28       157.96 o
  -4  18   3       1715.27       1762.03       135.65 o
  -3  18   3       2064.22       2199.86       139.44 o
  -2  18   3        238.95        272.94        72.15 o
  -1  18   3      16048.57      16433.61       372.26 o
   0  18   3      18865.48      18305.54       435.97 o
   1  18   3       2920.33       2862.27       123.51 o
   2  18   3      19284.68      19343.82       552.40 o
   3  18   3       2213.39       2462.81       223.09 o
   4  18   3        513.76        476.96       123.13 o
   5  18   3       4006.14       3734.34       236.19 o
   6  18   3       1035.17        812.13       156.27 o
   7  18   3        301.47        681.89       211.14 o
   8  18   3       2727.94       3284.88       481.81 o
  -8  19   3       2639.45       2527.36       246.43 o
  -7  19   3         32.16        -66.93       136.96 o
  -6  19   3       4733.28       5419.77       295.63 o
  -5  19   3       3118.14       3224.05       343.24 o
  -4  19   3        114.14        122.37        88.54 o
  -3  19   3       2659.43       2723.05       158.33 o
  -2  19   3       1131.86       1079.70       112.02 o
  -1  19   3       6681.74       6793.17       203.41 o
   0  19   3      12775.23      12177.43       300.36 o
   1  19   3       5618.43       5205.83       283.83 o
   2  19   3        958.85       1083.98       121.84 o
   3  19   3       3158.58       2973.29       239.31 o
   4  19   3        259.43        466.94       127.00 o
   5  19   3       4018.62       4073.21       248.63 o
   6  19   3        198.24        159.19       203.79 o
   7  19   3       7487.19       7272.80       360.69 o
   8  19   3         73.58         13.15       187.43 o
  -8  20   3        781.75        735.57       237.28 o
  -7  20   3       5073.48       5252.72       316.99 o
  -6  20   3       8507.96       7808.14       523.83 o
  -5  20   3       4331.27       3996.46       403.44 o
  -4  20   3        512.38        595.03       142.75 o
  -3  20   3        135.07        118.73       119.34 o
  -2  20   3       4558.29       4183.99       188.51 o
  -1  20   3      10123.42       9999.63       297.12 o
   0  20   3        318.18        336.19       121.64 o
   1  20   3        243.42        275.96        78.68 o
   2  20   3       1493.47       1535.66       141.06 o
   3  20   3      16538.16      16193.06       735.78 o
   4  20   3       1242.15       1207.13       193.21 o
   5  20   3       5543.12       5667.08       295.89 o
   6  20   3        349.55        164.79       137.97 o
   7  20   3         26.60         92.33       226.02 o
   8  20   3         63.60       -230.83       310.93 o
  -7  21   3         12.24        -20.27       145.58 o
  -6  21   3       1948.66       1892.62       210.67 o
  -5  21   3        663.50        636.27       148.10 o
  -4  21   3        261.15        218.83       101.71 o
  -3  21   3        885.95       1033.03       122.13 o
  -2  21   3         78.35         87.19        93.57 o
  -1  21   3       2126.89       2336.67       174.70 o
   0  21   3      19142.61      18159.58       465.14 o
   1  21   3         10.22         72.18        73.02 o
   2  21   3        480.28        554.95       114.95 o
   3  21   3       1152.85       1470.08       197.37 o
   4  21   3       2901.74       2812.72       343.26 o
   5  21   3        813.13        707.02       314.91 o
   6  21   3          5.68         82.65       161.18 o
   7  21   3       1182.86       1293.68       202.55 o
  -7  22   3         51.23         93.16       157.18 o
  -6  22   3          5.19         39.32       175.06 o
  -5  22   3       1115.56        906.59       169.89 o
  -4  22   3         15.58         63.77       120.49 o
  -3  22   3       9229.81       9186.86       350.62 o
  -2  22   3       3931.96       3832.83       217.54 o
  -1  22   3      12427.97      11507.19       336.37 o
   0  22   3          3.50         12.91        79.19 o
   1  22   3       4596.01       4188.46       219.93 o
   2  22   3      13018.73      13765.12       564.96 o
   3  22   3       2125.41       2086.40       253.72 o
   4  22   3       3300.77       3367.96       290.74 o
   5  22   3      23131.98      22462.92       856.72 o
   6  22   3        184.00         58.60       271.87 o
   7  22   3         65.54        388.66       194.27 o
  -6  23   3         20.70         93.55       143.92 o
  -5  23   3        597.78        524.12       176.72 o
  -4  23   3       5339.34       5263.70       346.96 o
  -3  23   3        743.63       1052.73       144.33 o
  -2  23   3       2316.92       2504.00       189.06 o
  -1  23   3       4542.32       4726.67       240.12 o
   0  23   3       3766.04       3690.00       180.42 o
   1  23   3        170.58        120.62       100.39 o
   2  23   3       7950.56       8430.53       915.37 o
   3  23   3        406.75        435.21       167.40 o
   4  23   3       2635.04       2439.70       262.95 o
   5  23   3         85.31       -122.54       246.00 o
   6  23   3       2631.88       2659.97       301.81 o
  -6  24   3          3.31         73.31       298.49 o
  -5  24   3       2853.80       2393.27       526.83 o
  -4  24   3       1057.10       1653.58       395.50 o
  -3  24   3       2461.36       2328.61       204.64 o
  -2  24   3          0.11       -162.88       182.76 o
  -1  24   3      10858.64      11198.88       398.78 o
   0  24   3       6417.41       6834.64       255.20 o
   1  24   3        287.19        326.38       116.02 o
   2  24   3       6939.12       6731.32       406.19 o
   3  24   3       2144.47       2678.43       267.27 o
   4  24   3       5567.32       5452.51       635.78 o
   5  24   3       7170.79       7143.53       436.53 o
   6  24   3        516.04        632.75       209.84 o
  -5  25   3        328.78        489.97       239.79 o
  -4  25   3        468.24        700.03       203.57 o
  -3  25   3       5148.62       6120.08       460.69 o
  -2  25   3       7550.33       7531.02       354.62 o
  -1  25   3         28.22        100.97       122.66 o
   0  25   3          2.43         66.30       114.78 o
   1  25   3       7288.57       7523.23       321.61 o
   2  25   3        287.64        183.21       160.34 o
   3  25   3       1307.71       1613.75       237.68 o
   4  25   3       1241.10       1393.93       236.36 o
   5  25   3        181.99         78.88       178.15 o
  -4  26   3       3094.01       3215.25       307.77 o
  -3  26   3         74.37       -150.89       150.89 o
  -2  26   3       1044.63        985.26       181.22 o
  -1  26   3        190.08         71.41       126.59 o
   0  26   3      10540.37      11026.67       799.95 o
   1  26   3       8503.58       8109.10       430.05 o
   2  26   3       4021.63       3589.07       304.98 o
   3  26   3       1203.03        845.72       276.85 o
   4  26   3       2352.34       2747.94       302.35 o
  -4  27   3        791.22        819.06       228.50 o
  -3  27   3        608.63        351.60       579.07 o
  -2  27   3       3492.10       3340.27       395.43 o
  -1  27   3         24.04        149.42       185.28 o
   0  27   3          5.73         60.85       179.09 o
   1  27   3       1090.49       1415.22       307.20 o
   2  27   3       2493.39       2897.15       290.57 o
   3  27   3        626.30        699.96       208.25 o
  -2  28   3        419.19        774.59       195.82 o
  -1  28   3       2156.56       1933.87       281.82 o
   0  28   3        653.98        593.51       188.21 o
   1  28   3       5199.36       5448.42       550.22 o
   2  28   3       2203.13       2126.19       276.03 o
 -10   0   4       2046.13       1645.17       479.08 o
  -8   0   4        147.69        120.40       115.94 o
  -6   0   4       8046.21       7753.13       271.41 o
  -4   0   4          7.70        105.72        55.29 o
  -2   0   4      57753.70      60406.17      1439.30 o
   0   0   4       3624.75       4153.13       122.86 o
   2   0   4          1.99        181.68       134.17 o
   4   0   4         80.27        109.03        61.11 o
   6   0   4     138287.09     144893.44      3443.69 o
   8   0   4       1887.95       1678.50       342.27 o
  10   0   4        654.53        673.09       326.85 o
 -11   1   4        109.24         72.24       255.71 o
 -10   1   4        453.61        233.64       211.67 o
  -9   1   4       4912.67       4386.13       219.76 o
  -8   1   4         80.75         18.14       105.98 o
  -7   1   4        371.77        589.73        70.40 o
  -6   1   4      15585.82      15955.50       325.08 o
  -5   1   4       3204.94       3085.05        99.90 o
  -4   1   4       1682.67       1745.07        71.35 o
  -3   1   4      20959.37      19439.79       354.02 o
  -2   1   4      11460.52      12053.86       351.22 o
  -1   1   4         51.85        -12.52        20.51 o
   0   1   4       1188.48       1088.43        35.46 o
   1   1   4     110988.42     118570.29      1968.09 o
   2   1   4      26453.94      28204.45       512.05 o
   3   1   4      71022.78      75501.02      1269.95 o
   4   1   4       6418.57       6751.53       175.01 o
   5   1   4        745.90        905.94        73.53 o
   6   1   4       3351.79       3656.44       119.38 o
   7   1   4      46793.76      46935.85      1050.48 o
   8   1   4       5763.45       5871.46       380.61 o
   9   1   4        171.66        147.53       186.15 o
  10   1   4        972.81        853.10       246.63 o
  11   1   4        464.04        544.60       243.77 o
 -11   2   4          0.56        159.02       187.18 o
 -10   2   4        265.84        293.32       184.43 o
  -9   2   4      11128.13      10680.05       354.58 o
  -8   2   4       1632.28       1795.36       120.44 o
  -7   2   4       1447.95       1574.79       105.74 o
  -6   2   4       5912.05       5811.68       159.12 o
  -5   2   4        176.71        196.83        47.81 o
  -4   2   4        171.69         44.95        35.66 o
  -3   2   4       9525.46      10409.98       207.61 o
  -2   2   4      16014.88      16478.40       298.57 o
  -1   2   4     180277.62     202789.06      3358.16 o
   0   2   4      37679.34      41358.48       697.79 o
   1   2   4        224.21        275.50        31.17 o
   2   2   4      25561.48      28300.22       538.45 o
   3   2   4       4348.00       4288.17       130.67 o
   4   2   4        484.08        419.01        41.82 o
   5   2   4       4068.73       4146.58       133.56 o
   6   2   4       7445.95       6730.71       175.76 o
   7   2   4      21231.97      21481.47       536.84 o
   8   2   4        178.73        113.34       159.69 o
   9   2   4         34.92        176.12       184.32 o
  10   2   4       1734.00       1934.41       297.91 o
  11   2   4        179.22        230.63       225.86 o
 -11   3   4       2704.01       3371.97       353.75 o
 -10   3   4        575.52        697.83       151.07 o
  -9   3   4        220.04        421.32       164.79 o
  -8   3   4       3847.56       3817.59       236.25 o
  -7   3   4       1618.97       1700.00       210.72 o
  -6   3   4       9896.39       9724.90       245.79 o
  -5   3   4      52912.91      52389.41       913.75 o
  -4   3   4      11834.98      11997.75       242.60 o
  -3   3   4        609.26        597.00        43.10 o
  -2   3   4      38118.96      41160.43       704.06 o
  -1   3   4      95742.44     106828.11      1776.57 o
   0   3   4       1913.31       2323.48        63.30 o
   1   3   4      72065.54      77010.65      1285.31 o
   2   3   4     129304.54     141392.27      2577.92 o
   3   3   4         99.32         75.53        31.37 o
   4   3   4      19697.62      19823.36       365.66 o
   5   3   4      18274.30      17521.33       336.35 o
   6   3   4       1335.44       1182.64        97.79 o
   7   3   4       4212.27       4382.76       213.33 o
   8   3   4       1730.66       1607.30       166.29 o
   9   3   4         72.89       -203.37       253.22 o
  10   3   4        948.93       1320.03       265.47 o
 -11   4   4        130.88         22.97       214.43 o
 -10   4   4       2786.98       2940.11       274.62 o
  -9   4   4        989.00        967.07       153.73 o
  -8   4   4       6600.39       6605.75       220.15 o
  -7   4   4        958.89        775.93        97.84 o
  -6   4   4      17401.95      17190.47       345.13 o
  -5   4   4       1238.35       1464.18        73.12 o
  -4   4   4      11912.92      11437.13       233.92 o
  -3   4   4      11085.89      11736.23       230.15 o
  -2   4   4      25252.18      26394.12       463.19 o
  -1   4   4      32417.90      36783.24       627.63 o
   0   4   4     294863.78     337531.62      5129.02 o
   1   4   4        264.07        267.40        25.22 o
   2   4   4      26279.89      27276.84       523.05 o
   3   4   4      17046.94      18282.21       369.49 o
   4   4   4       6238.98       6479.74       145.92 o
   5   4   4       1294.19       1511.70        66.82 o
   6   4   4         13.45         53.38        64.22 o
   7   4   4       9822.04      10254.78       312.32 o
   8   4   4       1401.69       1337.36       127.22 o
   9   4   4       3652.85       3777.76       355.01 o
  10   4   4       1753.70       1868.13       288.07 o
 -11   5   4       2195.07       3413.29       402.71 o
 -10   5   4        698.72        935.81       154.91 o
  -9   5   4       2095.22       2059.23       157.13 o
  -8   5   4          1.20        -16.27        77.54 o
  -7   5   4          1.79        -18.96        65.48 o
  -6   5   4       4165.59       3595.88       142.32 o
  -5   5   4      82957.55      86197.99      1470.48 o
  -4   5   4        204.10        305.87        40.57 o
  -3   5   4      13454.60      14567.21       277.95 o
  -2   5   4      14411.83      15050.46       278.39 o
  -1   5   4       1232.07       1076.21        47.56 o
   0   5   4     437205.22     482260.44      7947.20 o
   1   5   4      18354.76      18500.91       328.24 o
   2   5   4       4379.51       5130.91       242.58 o
   3   5   4      65408.01      72121.09      1338.94 o
   4   5   4      46571.66      49509.71       940.73 o
   5   5   4        141.09        161.63        39.49 o
   6   5   4        737.37        931.66        96.74 o
   7   5   4        613.12        881.92       138.33 o
   8   5   4       2409.36       2377.30       153.23 o
   9   5   4        548.22        581.15       210.87 o
  10   5   4       5507.27       5952.29       444.05 o
 -10   6   4       1052.13       1010.80       174.25 o
  -9   6   4       1385.27       1418.57       139.99 o
  -8   6   4       2930.40       3109.60       151.33 o
  -7   6   4        261.02        375.20        82.44 o
  -6   6   4         11.34        -25.21        63.25 o
  -5   6   4       7401.37       7426.54       175.69 o
  -4   6   4       1462.21       1409.48        64.00 o
  -3   6   4       3660.15       2887.20        87.97 o
  -2   6   4        100.38         97.26        28.32 o
  -1   6   4      18582.78      16735.82       332.99 o
   0   6   4     143966.31     163702.98      2718.11 o
   1   6   4       7023.35       7957.38       158.81 o
   2   6   4       2560.27       3163.55        81.48 o
   3   6   4      57842.63      58885.91      1102.49 o
   4   6   4        104.75        139.03        53.10 o
   5   6   4        363.60        422.10        74.25 o
   6   6   4        455.41        561.21        83.34 o
   7   6   4       1432.58       1700.67       142.11 o
   8   6   4       4137.51       4016.82       232.07 o
   9   6   4       8862.63       8732.07       507.29 o
  10   6   4        249.27         14.49       230.09 o
 -10   7   4        321.75        589.01       189.67 o
  -9   7   4        811.35       1056.12       131.15 o
  -8   7   4       4314.55       3928.83       307.42 o
  -7   7   4        861.07        826.13        92.18 o
  -6   7   4      31912.28      29767.00       643.67 o
  -5   7   4        145.63        148.06        45.93 o
  -4   7   4       4327.28       3678.90       106.36 o
  -3   7   4      21527.71      20198.22       401.89 o
  -2   7   4      67178.42      70951.27      1200.73 o
  -1   7   4        484.17        601.29        44.56 o
   0   7   4       8377.59       8332.71       167.18 o
   1   7   4       3393.85       3531.97        93.66 o
   2   7   4      23956.74      25647.31       452.99 o
   3   7   4       2951.80       3230.26        99.38 o
   4   7   4       8273.69       7329.60       327.43 o
   5   7   4      22781.40      22690.28       548.52 o
   6   7   4       4895.55       4268.63       230.36 o
   7   7   4       3504.54       3778.43       185.22 o
   8   7   4         46.75        138.87        91.72 o
   9   7   4         55.88        234.38       139.54 o
  10   7   4      11246.93      11770.23       620.17 o
 -10   8   4        327.85        236.76       185.26 o
  -9   8   4          3.02         21.15       121.77 o
  -8   8   4        146.49        235.71        95.23 o
  -7   8   4       2939.38       2668.27       136.96 o
  -6   8   4         54.78        159.13        68.22 o
  -5   8   4          7.35        -51.37        52.65 o
  -4   8   4      12364.52      11409.43       235.63 o
  -3   8   4      80821.12      85440.70      1446.28 o
  -2   8   4      34552.59      39414.03       748.30 o
  -1   8   4         25.68         37.72        31.77 o
   0   8   4       3003.61       2506.17        75.35 o
   1   8   4       6043.72       5351.98       123.71 o
   2   8   4       1399.17       1123.93        51.50 o
   3   8   4      31852.52      34035.29       596.13 o
   4   8   4       9118.60       9055.26       246.36 o
   5   8   4       8899.88       8979.32       272.04 o
   6   8   4       2537.46       2115.55       133.63 o
   7   8   4        692.55        630.91       101.75 o
   8   8   4       4231.25       4662.52       216.86 o
   9   8   4        196.55        344.75       146.93 o
  10   8   4       1105.17       1559.15       283.71 o
 -10   9   4       1103.45       1172.15       235.82 o
  -9   9   4        952.97       1061.71       163.60 o
  -8   9   4      27453.59      26883.72       783.12 o
  -7   9   4       3250.17       3085.61       145.07 o
  -6   9   4      12815.04      12488.58       313.56 o
  -5   9   4      16518.63      14975.37       510.55 o
  -4   9   4       1036.07        882.22        74.60 o
  -3   9   4        449.81        434.86        50.18 o
  -2   9   4     123850.56     127776.81      2329.71 o
  -1   9   4       7612.99       8253.69       193.24 o
   0   9   4       3939.27       4016.05       104.19 o
   1   9   4       1446.89       1620.47        61.97 o
   2   9   4       3927.23       3698.68       120.82 o
   3   9   4      12200.99      12220.87       239.21 o
   4   9   4       7812.84       7433.95       192.47 o
   5   9   4       3089.80       3213.39       178.19 o
   6   9   4         21.37        126.77       141.53 o
   7   9   4       1727.36       1639.49       126.74 o
   8   9   4       6983.44       6590.85       262.57 o
   9   9   4        779.63        832.62       135.78 o
  10   9   4       1105.26       1175.99       278.30 o
 -10  10   4       1773.14       2019.09       211.81 o
  -9  10   4       6144.63       6200.50       316.08 o
  -8  10   4        567.01        681.45       142.11 o
  -7  10   4       3831.38       3879.88       257.64 o
  -6  10   4       3099.71       2963.60       136.48 o
  -5  10   4         14.80        143.07        67.16 o
  -4  10   4       1821.02       1798.71        77.43 o
  -3  10   4      46067.27      48738.69       847.96 o
  -2  10   4       5246.78       4869.67       210.30 o
  -1  10   4       5851.26       5190.56       143.09 o
   0  10   4       6538.67       6555.97       147.38 o
   1  10   4      20025.19      19986.94       366.49 o
   2  10   4      25421.54      27897.28       497.80 o
   3  10   4       7643.46       7711.42       167.77 o
   4  10   4        648.39        459.70        74.53 o
   5  10   4      10714.88      10480.48       461.85 o
   6  10   4       2564.63       2284.92       145.30 o
   7  10   4      11236.95      11602.89       355.10 o
   8  10   4        972.14       1472.02       148.10 o
   9  10   4        198.13        631.69       130.71 o
  10  10   4       1021.94       2056.03       443.01 o
 -10  11   4        412.56        272.93       215.56 o
  -9  11   4        221.06        378.60       134.31 o
  -8  11   4      12101.60      12345.67       683.88 o
  -7  11   4       8649.38       8422.65       285.45 o
  -6  11   4       1122.68       1116.13       112.96 o
  -5  11   4        540.47        559.37        78.14 o
  -4  11   4        386.31        505.15        67.83 o
  -3  11   4      47857.63      49219.89       858.22 o
  -2  11   4      44460.75      42957.10       822.42 o
  -1  11   4        541.25        537.86        54.63 o
   0  11   4         22.85         24.95        38.73 o
   1  11   4         82.46         78.59        43.61 o
   2  11   4      12681.33      12362.95       245.62 o
   3  11   4         53.67        138.78        35.83 o
   4  11   4      27586.10      27958.35       654.51 o
   5  11   4      12469.06      12863.78       360.39 o
   6  11   4        579.12        579.91        96.20 o
   7  11   4       5461.27       5106.50       221.79 o
   8  11   4        910.34       1329.05       141.90 o
   9  11   4       3079.21       3583.18       235.74 o
  10  11   4        377.83        486.04       387.54 o
 -10  12   4         66.01         87.08       155.94 o
  -9  12   4        419.08        338.74       145.29 o
  -8  12   4        122.47        123.56       116.98 o
  -7  12   4         62.73        145.83       107.65 o
  -6  12   4          8.14         42.85        73.52 o
  -5  12   4       1256.97        846.84       104.13 o
  -4  12   4      15817.80      14595.28       385.10 o
  -3  12   4       6867.10       7494.36       196.77 o
  -2  12   4       1021.53       1136.41        72.75 o
  -1  12   4      18955.22      19103.27       396.29 o
   0  12   4      28512.71      30546.51       545.82 o
   1  12   4       7151.86       7184.24       164.37 o
   2  12   4       2052.44       2032.36        76.67 o
   3  12   4      15918.86      16373.52       318.15 o
   4  12   4      17304.57      16592.59       425.55 o
   5  12   4         40.34         97.42        93.09 o
   6  12   4        499.64        574.51       102.90 o
   7  12   4       4741.24       4587.46       213.51 o
   8  12   4        383.33        366.31       112.68 o
   9  12   4       3636.29       3568.95       261.53 o
  10  12   4        858.76       1138.24       430.82 o
 -10  13   4        458.90        317.89       358.68 o
  -9  13   4       1665.61       1810.87       211.33 o
  -8  13   4          0.25         64.63       119.72 o
  -7  13   4       1086.45       1357.03       167.48 o
  -6  13   4       2193.43       2193.26       200.81 o
  -5  13   4        247.29        327.83        87.10 o
  -4  13   4      12824.79      11409.13       327.62 o
  -3  13   4      16179.55      15894.32       643.37 o
  -2  13   4        410.17        407.39        58.28 o
  -1  13   4       2464.30       2781.51       130.20 o
   0  13   4      43274.17      42460.67       923.01 o
   1  13   4      11973.83      11947.90       243.33 o
   2  13   4         30.18         21.03        41.75 o
   3  13   4      10039.67       9741.40       269.68 o
   4  13   4      56441.99      56266.10      1235.77 o
   5  13   4        452.60        438.84        90.87 o
   6  13   4        391.38        301.96        97.52 o
   7  13   4        689.55        884.61       124.68 o
   8  13   4        835.11        857.75       163.44 o
   9  13   4          5.10       -133.89       133.89 o
  -9  14   4        782.35        657.71       189.62 o
  -8  14   4        392.65        140.91       130.20 o
  -7  14   4       3917.29       3451.98       235.58 o
  -6  14   4         39.79         29.39        83.17 o
  -5  14   4        814.71        831.74       105.61 o
  -4  14   4       2779.01       2882.07       160.06 o
  -3  14   4        178.88        187.28        62.33 o
  -2  14   4        262.98        252.90        56.92 o
  -1  14   4       7151.58       7415.42       197.53 o
   0  14   4         92.82         42.23        41.27 o
   1  14   4      33608.51      34080.78       610.19 o
   2  14   4       2114.36       2100.26        85.85 o
   3  14   4      29080.07      29589.41       606.38 o
   4  14   4       4094.36       3534.63       168.07 o
   5  14   4       1027.31        937.11       107.25 o
   6  14   4       4958.79       4239.02       260.51 o
   7  14   4       1823.86       2173.70       198.65 o
   8  14   4       1782.72       1810.25       199.01 o
   9  14   4      11763.99      12291.49       486.84 o
  -9  15   4        369.64        654.01       171.67 o
  -8  15   4        617.86        789.99       170.08 o
  -7  15   4       2625.66       2407.79       232.05 o
  -6  15   4        944.83        901.11       117.66 o
  -5  15   4      12120.89      11486.74       345.68 o
  -4  15   4       3410.36       3363.62       165.20 o
  -3  15   4        271.34        317.81        66.98 o
  -2  15   4       8196.93       7501.47       205.61 o
  -1  15   4      20880.11      20202.76       428.53 o
   0  15   4      13419.98      12693.95       291.31 o
   1  15   4      56972.68      60629.67      1049.51 o
   2  15   4        426.57        468.98        65.50 o
   3  15   4        130.03        188.86        61.80 o
   4  15   4      15727.62      15968.17       425.94 o
   5  15   4       8340.49       8790.22       289.11 o
   6  15   4        653.71        911.04       145.74 o
   7  15   4        489.34        813.77       154.58 o
   8  15   4         97.94         12.15       204.08 o
   9  15   4        304.04        436.33       241.79 o
  -9  16   4        186.97        123.60       152.08 o
  -8  16   4         28.31         -8.17       175.70 o
  -7  16   4        715.57        804.50       158.05 o
  -6  16   4      11439.04      11078.71       417.15 o
  -5  16   4       6204.19       5699.08       300.22 o
  -4  16   4      15081.82      13616.35       381.55 o
  -3  16   4      14215.97      13990.56       383.00 o
  -2  16   4         91.29        176.29        60.36 o
  -1  16   4       3244.65       3321.17       140.98 o
   0  16   4        428.15        542.59        90.63 o
   1  16   4        569.73        647.33        69.51 o
   2  16   4       5527.97       5449.94       152.08 o
   3  16   4         21.70         60.96        61.91 o
   4  16   4      12585.09      12411.96       358.84 o
   5  16   4       3310.16       3289.71       213.81 o
   6  16   4       6718.07       6410.19       306.65 o
   7  16   4        162.10        403.99       164.62 o
   8  16   4       3007.56       3593.72       262.05 o
   9  16   4        184.90        204.36       176.84 o
  -9  17   4          2.21        -80.04       158.58 o
  -8  17   4       1834.37       2151.68       227.30 o
  -7  17   4       2089.71       1856.69       262.79 o
  -6  17   4        994.81       1206.23       160.67 o
  -5  17   4       4211.93       3854.36       191.48 o
  -4  17   4        273.74        331.77        98.23 o
  -3  17   4        457.25        625.83        94.05 o
  -2  17   4      18067.61      17499.69       391.63 o
  -1  17   4       9071.95       8943.48       297.67 o
   0  17   4      10347.76      10093.86       254.80 o
   1  17   4      52475.58      52243.78      1003.91 o
   2  17   4        312.38        360.25        63.78 o
   3  17   4       9537.03       9597.80       297.52 o
   4  17   4         38.23        114.24        99.35 o
   5  17   4       9050.91       8925.19       398.71 o
   6  17   4       1804.31       1841.25       189.01 o
   7  17   4       4894.99       5186.24       294.31 o
   8  17   4       1371.00       1497.72       258.60 o
  -8  18   4        488.66        432.33       162.27 o
  -7  18   4       4967.22       5275.67       305.89 o
  -6  18   4       3090.28       2878.58       279.15 o
  -5  18   4       1312.38       1205.28       129.99 o
  -4  18   4        782.51        742.40       109.69 o
  -3  18   4      13670.54      12203.53       527.70 o
  -2  18   4       1041.90       1109.82        93.10 o
  -1  18   4       1655.71       1826.86       156.37 o
   0  18   4       1624.73       1500.73       135.95 o
   1  18   4       4489.69       4430.69       154.66 o
   2  18   4        242.69        150.36       124.44 o
   3  18   4        242.62        134.27        94.91 o
   4  18   4         75.96        -92.07       104.08 o
   5  18   4      20505.57      19126.82       709.14 o
   6  18   4       9032.02       8884.05       560.49 o
   7  18   4          6.02          3.61       133.02 o
   8  18   4          4.29        -98.95       141.84 o
  -8  19   4       1063.89       1113.02       197.06 o
  -7  19   4        123.24        285.94       150.15 o
  -6  19   4        772.61        910.26       159.44 o
  -5  19   4       1744.80       1947.25       154.54 o
  -4  19   4        365.07        426.50       132.30 o
  -3  19   4       9742.06       9694.75       309.91 o
  -2  19   4        887.49       1147.09        96.96 o
  -1  19   4       2123.14       2140.95       116.79 o
   0  19   4      16529.59      15260.41       355.80 o
   1  19   4       8525.47       8250.31       253.92 o
   2  19   4       9785.97       9484.34       439.56 o
   3  19   4       3544.47       3708.91       266.04 o
   4  19   4       2989.50       3263.09       257.05 o
   5  19   4       3212.37       2733.86       463.80 o
   6  19   4       6226.71       5781.94       383.36 o
   7  19   4      15060.22      15317.97       592.86 o
   8  19   4       1170.57       1343.79       216.79 o
  -8  20   4       2530.97       2821.19       264.06 o
  -7  20   4        640.66        736.92       253.78 o
  -6  20   4         32.73         61.70       153.26 o
  -5  20   4        122.32        260.73       128.88 o
  -4  20   4        501.23        722.14       117.52 o
  -3  20   4       3409.23       3191.36       177.64 o
  -2  20   4        165.48        168.84       106.28 o
  -1  20   4       1822.26       1764.27       139.31 o
   0  20   4      13766.80      13739.34       369.15 o
   1  20   4         61.30         64.12        67.88 o
   2  20   4        221.77        250.88        98.34 o
   3  20   4        418.07        376.31       148.35 o
   4  20   4      10149.50       9689.45       643.74 o
   5  20   4       4894.51       4702.17       461.41 o
   6  20   4       3138.60       3555.38       254.10 o
   7  20   4       2201.90       2323.14       231.60 o
  -7  21   4        251.94        203.19       150.77 o
  -6  21   4        483.64        458.47       161.46 o
  -5  21   4      11821.31      11410.89       439.68 o
  -4  21   4       1392.38       1514.06       143.94 o
  -3  21   4      12504.09      11238.15       348.82 o
  -2  21   4       4436.57       4153.76       303.02 o
  -1  21   4       4281.20       4238.16       184.68 o
   0  21   4         13.97        -47.82        76.68 o
   1  21   4       5666.95       5874.10       254.56 o
   2  21   4      13244.30      13261.73       545.68 o
   3  21   4       1178.36       1132.83       183.73 o
   4  21   4        120.38         22.87       156.71 o
   5  21   4       1294.45       1533.18       221.31 o
   6  21   4        388.59        598.47       195.63 o
   7  21   4       5019.42       4499.10       577.08 o
  -7  22   4       2206.79       2341.61       251.81 o
  -6  22   4       3133.40       3298.56       256.88 o
  -5  22   4       1106.83       1300.44       183.62 o
  -4  22   4         42.21        160.23       102.39 o
  -3  22   4       2413.04       2749.44       239.04 o
  -2  22   4       1797.36       1689.42       161.24 o
  -1  22   4       1350.02       1304.22       123.86 o
   0  22   4      21867.91      21415.87       532.30 o
   1  22   4       1682.01       1928.42       158.86 o
   2  22   4       1273.43       1634.05       207.17 o
   3  22   4        537.62        642.95       498.23 o
   4  22   4         14.21        225.08       148.81 o
   5  22   4         36.52         13.75       286.05 o
   6  22   4        187.20        600.20       177.75 o
   7  22   4        203.22        377.13       203.27 o
  -6  23   4         10.84       -185.29       185.29 o
  -5  23   4       8431.39       8499.14       583.39 o
  -4  23   4       4300.06       5127.16       349.72 o
  -3  23   4          5.75        -59.12        97.95 o
  -2  23   4       4341.11       4656.15       245.81 o
  -1  23   4        763.90        869.85       138.55 o
   0  23   4        967.50       1099.59       119.65 o
   1  23   4        913.65        936.44       131.95 o
   2  23   4         37.72         36.61       137.88 o
   3  23   4       6635.11       6548.85       382.03 o
   4  23   4        112.48        342.95       156.16 o
   5  23   4       1320.28       1477.02       337.29 o
   6  23   4         39.13         28.52       339.03 o
  -6  24   4       5386.76       4986.95       385.71 o
  -5  24   4        143.82         60.09       256.70 o
  -4  24   4       2174.02       2139.40       324.36 o
  -3  24   4       1800.42       1524.15       169.77 o
  -2  24   4        302.14        374.41       125.22 o
  -1  24   4       5449.29       6373.74       573.39 o
   0  24   4       5255.82       5325.35       222.70 o
   1  24   4        895.01        988.82       144.07 o
   2  24   4       5624.41       5385.38       440.02 o
   3  24   4       1444.61       1523.60       223.89 o
   4  24   4       2135.44       2554.98       278.93 o
   5  24   4         63.52        112.07       165.34 o
   6  24   4          5.13         58.44       188.36 o
  -5  25   4       1104.55        886.41       219.66 o
  -4  25   4       1797.20       2159.35       266.69 o
  -3  25   4        950.05        936.35       160.63 o
  -2  25   4       3065.41       3211.33       277.76 o
  -1  25   4       1863.60       1711.10       178.74 o
   0  25   4       5847.93       6984.44       305.05 o
   1  25   4       7336.91       7709.40       426.09 o
   2  25   4       1807.01       1779.23       388.78 o
   3  25   4         12.22        383.67       171.44 o
   4  25   4        405.57        778.21       202.60 o
   5  25   4        157.05         36.73       171.86 o
  -4  26   4        720.94        499.67       235.56 o
  -3  26   4       1564.59       1359.72       171.25 o
  -2  26   4       4260.48       4150.04       272.85 o
  -1  26   4       1552.85       1697.57       207.70 o
   0  26   4          2.80         -2.72       139.45 o
   1  26   4         65.96        272.10       200.24 o
   2  26   4       2111.29       1973.57       257.02 o
   3  26   4       3430.55       3746.93       361.42 o
   4  26   4        121.67        346.12       239.54 o
  -3  27   4          1.14        -14.10       166.33 o
  -2  27   4       2121.87       2504.66       221.71 o
  -1  27   4       5260.24       4959.84       345.88 o
   0  27   4        854.94       1039.31       204.12 o
   1  27   4       3141.45       3037.09       368.88 o
   2  27   4        223.66        511.22       306.70 o
   3  27   4       1230.97       1476.81       238.06 o
  -2  28   4       2085.09       2164.76       215.94 o
  -1  28   4        876.39        773.72       210.86 o
   0  28   4        279.83        218.39       307.44 o
   1  28   4          0.64        413.41       294.51 o
   2  28   4        836.23       1077.64       244.48 o
 -11   0   5        403.92       -152.73       288.04 o
  -9   0   5       8291.87       7788.65       415.38 o
  -7   0   5      19245.75      19834.79       569.75 o
  -5   0   5        123.84        220.30        68.18 o
  -3   0   5     234853.61     241403.47      5666.89 o
  -1   0   5       4403.53       4628.63       165.55 o
   1   0   5      32643.52      37266.72       895.99 o
   3   0   5      20869.76      22610.82       569.83 o
   5   0   5      31283.60      32083.89       814.95 o
   7   0   5       9250.56       8259.55       449.97 o
   9   0   5       5962.30       6024.01       594.99 o
 -11   1   5        938.15        645.99       200.22 o
 -10   1   5       1608.03       1647.25       198.83 o
  -9   1   5        142.85        158.66        93.00 o
  -8   1   5        256.71        363.46        81.07 o
  -7   1   5      17676.86      16966.71       354.19 o
  -6   1   5       2552.23       2512.47       101.86 o
  -5   1   5       8656.78       8543.04       243.43 o
  -4   1   5      90202.81      97730.05      1650.22 o
  -3   1   5       9677.80      10460.81       210.01 o
  -2   1   5        968.97       1118.66        48.35 o
  -1   1   5       7334.92       8194.17       163.17 o
   0   1   5      31057.35      32618.55       556.86 o
   1   1   5      34531.76      37135.25       630.46 o
   2   1   5      89283.59      98272.50      1639.00 o
   3   1   5         25.16        -23.06        25.50 o
   4   1   5       9217.90       8983.30       188.32 o
   5   1   5       1070.65        979.19        57.86 o
   6   1   5       3076.26       3225.80       114.54 o
   7   1   5        278.71        398.70       107.01 o
   8   1   5       1256.11       1327.97       232.16 o
   9   1   5       3896.21       3061.97       310.26 o
  10   1   5        300.35        382.65       211.88 o
 -11   2   5        356.53        -38.32       207.98 o
 -10   2   5         72.83        -74.71       135.07 o
  -9   2   5       2225.25       2420.68       172.87 o
  -8   2   5      14122.07      13722.09       350.20 o
  -7   2   5       5764.61       5679.79       210.76 o
  -6   2   5       5674.48       5732.75       159.17 o
  -5   2   5         68.85        123.55        45.07 o
  -4   2   5      51459.39      53856.66       929.94 o
  -3   2   5     113145.51     123205.60      2060.67 o
  -2   2   5       5349.16       5343.07       121.94 o
  -1   2   5      21011.11      21924.74       385.55 o
   0   2   5       8046.99       8310.78       159.79 o
   1   2   5      13238.56      14590.99       261.36 o
   2   2   5       1123.65        655.94        43.51 o
   3   2   5       5768.36       5852.84       129.67 o
   4   2   5      15519.95      15703.93       397.63 o
   5   2   5       1434.61       1641.47        69.98 o
   6   2   5       7445.67       7680.04       253.28 o
   7   2   5        344.24        437.33        84.19 o
   8   2   5       4289.45       3809.98       320.89 o
   9   2   5       7151.78       7706.97       475.39 o
  10   2   5        755.96        692.75       271.63 o
 -11   3   5        254.95        -97.52       200.83 o
 -10   3   5          0.64        -71.75       111.84 o
  -9   3   5        426.68        517.52       113.35 o
  -8   3   5       2138.54       2227.03       160.81 o
  -7   3   5       1263.66       1282.85       144.70 o
  -6   3   5          6.64          7.91        49.14 o
  -5   3   5      14184.83      14282.91       289.63 o
  -4   3   5       6558.64       6833.22       161.65 o
  -3   3   5      18500.04      19120.21       352.76 o
  -2   3   5      27508.28      28691.71       501.79 o
  -1   3   5     106714.32     118685.48      1975.98 o
   0   3   5      10876.44      13680.53       247.95 o
   1   3   5      10464.95       9864.86       185.33 o
   2   3   5      80940.59      89198.44      1639.66 o
   3   3   5       8077.57       9277.74       209.09 o
   4   3   5      20536.16      21512.35       392.62 o
   5   3   5        228.07        182.69        39.27 o
   6   3   5       5120.17       5136.14       317.45 o
   7   3   5         37.03        190.07        77.19 o
   8   3   5      17068.68      17701.72      1312.11 o
   9   3   5       1596.17       1968.82       422.61 o
  10   3   5        409.58        343.31       221.41 o
 -11   4   5        971.46       1285.61       288.74 o
 -10   4   5       1360.01       1647.91       196.82 o
  -9   4   5         25.36        126.16        85.80 o
  -8   4   5        784.90        697.73        92.44 o
  -7   4   5        354.38        388.83        81.16 o
  -6   4   5       2368.06       2279.93        96.80 o
  -5   4   5       1866.97       2027.31       103.42 o
  -4   4   5        846.75        531.67        67.97 o
  -3   4   5       4634.47       4977.24       123.54 o
  -2   4   5       3387.77       3916.43       100.00 o
  -1   4   5      64107.82      64845.99      1093.40 o
   0   4   5       1216.59        736.41        39.15 o
   1   4   5        164.71        157.72        25.21 o
   2   4   5       1531.38       1803.57        67.02 o
   3   4   5      52846.63      55431.96      1040.79 o
   4   4   5        237.05        394.80        56.71 o
   5   4   5      53940.87      53359.80       925.21 o
   6   4   5      14466.89      13541.08       384.73 o
   7   4   5      12614.92      12622.81       361.96 o
   8   4   5        270.59        187.94       110.30 o
   9   4   5       1324.36       1363.55       264.11 o
  10   4   5        524.61        766.83       520.61 o
 -10   5   5       2005.72       1953.41       205.68 o
  -9   5   5       3473.29       3677.21       242.51 o
  -8   5   5       4443.05       4383.56       177.92 o
  -7   5   5      18339.83      16496.77       392.65 o
  -6   5   5       3075.79       3298.94       137.34 o
  -5   5   5          2.11         32.68        41.66 o
  -4   5   5       1739.10       1915.22        76.15 o
  -3   5   5       4164.05       3940.05       107.46 o
  -2   5   5        591.23        823.99        50.21 o
  -1   5   5      65645.76      66416.93      1120.78 o
   0   5   5     233809.70     272524.09      4504.01 o
   1   5   5       1662.22       1544.31        52.89 o
   2   5   5       4749.18       4044.87       145.40 o
   3   5   5      29463.58      29072.16       567.86 o
   4   5   5      15497.72      15704.87       334.84 o
   5   5   5      12758.00      12237.18       364.12 o
   6   5   5        363.35        472.81        82.74 o
   7   5   5        135.14        234.38        83.07 o
   8   5   5      22902.28      20964.32      1263.20 o
   9   5   5       3164.62       3902.12       351.46 o
  10   5   5        702.53        631.10       362.91 o
 -10   6   5       3348.72       3482.31       292.57 o
  -9   6   5         73.27        144.01       102.90 o
  -8   6   5       7248.45       6958.41       229.73 o
  -7   6   5        408.39        362.09        82.61 o
  -6   6   5      17996.98      17764.31       404.71 o
  -5   6   5      36514.36      37335.67       669.54 o
  -4   6   5        849.11        935.48        56.64 o
  -3   6   5      11125.58      11477.06       231.61 o
  -2   6   5       4181.85       3988.62       102.98 o
  -1   6   5        763.28        603.58        36.67 o
   0   6   5     195655.89     209802.28      3478.66 o
   1   6   5       4610.24       4442.46       120.32 o
   2   6   5        423.77        525.13        71.47 o
   3   6   5      44228.57      43575.36       829.78 o
   4   6   5       9520.44       9689.02       226.55 o
   5   6   5       1974.19       1835.48       112.71 o
   6   6   5       4965.76       5211.55       203.70 o
   7   6   5       1093.81       1089.97       122.57 o
   8   6   5       4318.70       4289.81       204.16 o
   9   6   5          1.68         32.64       199.49 o
  10   6   5        534.38       1517.51       770.60 o
 -10   7   5       4161.79       3792.99       336.69 o
  -9   7   5         49.78        144.59       103.21 o
  -8   7   5         63.79        113.41        77.27 o
  -7   7   5      30162.44      28543.13       762.47 o
  -6   7   5       5732.85       6154.60       202.11 o
  -5   7   5       1557.47       1741.96        86.92 o
  -4   7   5       5388.93       4729.09       141.69 o
  -3   7   5       6428.36       7428.77       165.10 o
  -2   7   5      33941.61      35695.63       623.12 o
  -1   7   5       4342.03       3800.82       111.12 o
   0   7   5       3330.53       3188.28        91.78 o
   1   7   5      10379.21      11043.28       214.91 o
   2   7   5      23181.75      23097.02       412.60 o
   3   7   5      12823.83      11715.38       258.85 o
   4   7   5       8140.36       8316.01       202.48 o
   5   7   5      65351.29      67136.51      1452.70 o
   6   7   5      21930.56      21449.93       538.11 o
   7   7   5       3505.25       3354.40       174.62 o
   8   7   5        506.28        726.51       118.73 o
   9   7   5      11886.82      12403.25       578.67 o
  10   7   5         75.47       -197.22       197.22 o
 -10   8   5       1795.67       1868.61       362.91 o
  -9   8   5       1026.95       1077.00       158.85 o
  -8   8   5       2259.32       2444.58       142.85 o
  -7   8   5        929.49       1076.25        99.91 o
  -6   8   5       6933.52       7142.71       216.46 o
  -5   8   5      12378.41      11961.88       294.69 o
  -4   8   5       1093.03       1041.48        97.56 o
  -3   8   5      34725.44      35737.62       812.69 o
  -2   8   5       3409.39       4326.37       188.77 o
  -1   8   5        331.15        135.69        35.60 o
   0   8   5      42991.44      46516.54       797.92 o
   1   8   5        567.74        732.20        46.09 o
   2   8   5      48686.44      49731.83       925.24 o
   3   8   5      24555.88      25215.33       502.33 o
   4   8   5       1137.47       1011.38        89.76 o
   5   8   5       8040.84       7365.52       221.77 o
   6   8   5      28898.53      29895.20      1149.68 o
   7   8   5       6060.44       6432.60       246.61 o
   8   8   5        412.59        579.81       113.03 o
   9   8   5          0.48         23.89       128.30 o
  10   8   5       1451.60       1266.33       279.66 o
 -10   9   5         36.25        -42.20       131.14 o
  -9   9   5        574.40        553.46       146.16 o
  -8   9   5       2867.80       2750.64       245.64 o
  -7   9   5       2311.24       2431.20       132.59 o
  -6   9   5        644.16        843.67        98.45 o
  -5   9   5      13683.34      13031.06       314.88 o
  -4   9   5      15480.35      15223.24       302.54 o
  -3   9   5      11489.06      11227.31       252.14 o
  -2   9   5        849.21       1036.48        64.37 o
  -1   9   5         42.07         74.88        37.27 o
   0   9   5       9595.14       9530.47       194.24 o
   1   9   5       4043.50       4035.26       106.78 o
   2   9   5       7952.65       8511.70       168.36 o
   3   9   5       1361.81       1344.85        74.84 o
   4   9   5      23913.03      25437.06       597.52 o
   5   9   5      82046.28      80459.53      1871.39 o
   6   9   5        850.54        887.05       108.50 o
   7   9   5      17084.88      16369.19       453.14 o
   8   9   5        939.08        976.00       130.29 o
   9   9   5         87.63        375.33       145.40 o
  10   9   5       1229.44       1364.04       290.09 o
 -10  10   5          1.78         -5.52       128.45 o
  -9  10   5        447.67        421.94       151.01 o
  -8  10   5         14.59         29.51       112.46 o
  -7  10   5       2796.25       2956.03       164.67 o
  -6  10   5        333.40        510.70        81.46 o
  -5  10   5       4996.43       4846.19       167.57 o
  -4  10   5      12759.57      11796.09       249.32 o
  -3  10   5          9.64         55.36        37.90 o
  -2  10   5        780.80        764.08        60.24 o
  -1  10   5       9771.68      10193.12       233.89 o
   0  10   5      17749.43      18024.80       335.68 o
   1  10   5      13442.79      13420.52       261.90 o
   2  10   5      36334.91      36645.31       642.70 o
   3  10   5      14119.84      14240.49       276.85 o
   4  10   5        236.73        142.83        70.16 o
   5  10   5       4035.90       3953.35       174.31 o
   6  10   5      19851.97      19398.68       455.27 o
   7  10   5        468.72        670.78       113.81 o
   8  10   5       4169.43       3983.47       208.68 o
   9  10   5       2747.51       2579.51       229.69 o
  10  10   5       1882.37       2436.08       331.56 o
 -10  11   5       1834.31       2095.64       250.64 o
  -9  11   5       1029.60        919.52       219.55 o
  -8  11   5        393.79        651.77       141.18 o
  -7  11   5        779.16        756.76       147.16 o
  -6  11   5       2822.23       2632.26       154.00 o
  -5  11   5       2800.36       2545.85       201.20 o
  -4  11   5       1002.82        885.74       105.59 o
  -3  11   5        253.17        408.07        56.55 o
  -2  11   5      19290.21      19336.07       402.97 o
  -1  11   5      16785.12      17447.55       365.62 o
   0  11   5       2169.16       2475.59        82.58 o
   1  11   5       6919.92       7422.28       166.67 o
   2  11   5       4073.37       4039.81       138.72 o
   3  11   5        242.14        205.28        37.75 o
   4  11   5       2831.08       3144.08       293.18 o
   5  11   5      18046.09      17724.29       459.28 o
   6  11   5      24106.95      23285.53      1080.99 o
   7  11   5         19.35        143.08       104.98 o
   8  11   5       2141.03       2290.80       190.36 o
   9  11   5         99.70        303.98       128.46 o
  10  11   5       1292.26       1620.30       471.12 o
 -10  12   5        942.33       1239.28       195.13 o
  -9  12   5       1132.08        929.41       176.87 o
  -8  12   5        184.53        194.59       135.33 o
  -7  12   5          1.60         54.73        79.35 o
  -6  12   5      32076.84      31283.84       746.02 o
  -5  12   5      11218.71      11004.07       324.57 o
  -4  12   5      20770.05      20128.84       498.70 o
  -3  12   5       8377.79       7890.10       284.91 o
  -2  12   5        133.66        207.95        50.71 o
  -1  12   5        293.01        471.46        76.55 o
   0  12   5      20526.14      19924.81       373.81 o
   1  12   5       7919.92       7662.70       174.16 o
   2  12   5       9882.67      10435.90       220.63 o
   3  12   5      25544.25      25535.43       469.62 o
   4  12   5       8498.79       8771.36       271.69 o
   5  12   5        220.12        348.65        88.94 o
   6  12   5       6596.52       6095.16       234.01 o
   7  12   5       4589.58       4493.60       214.53 o
   8  12   5        267.28        303.77       111.10 o
   9  12   5         10.69        115.94       155.31 o
  -9  13   5       3927.17       3610.98       263.47 o
  -8  13   5         93.00        105.04       119.31 o
  -7  13   5       9760.92       9301.52       427.38 o
  -6  13   5        406.52        622.45       100.01 o
  -5  13   5         83.87        127.34        80.40 o
  -4  13   5       7128.46       6289.95       223.98 o
  -3  13   5        890.36       1034.28       142.18 o
  -2  13   5       3263.66       3794.68       240.05 o
  -1  13   5      78541.43      81444.55      1513.99 o
   0  13   5       2094.80       1861.27        75.35 o
   1  13   5       3661.93       3427.72       118.44 o
   2  13   5       7595.55       7349.73       174.05 o
   3  13   5       2632.78       2261.52       118.60 o
   4  13   5          7.58         87.46        74.24 o
   5  13   5       2348.10       2026.40       179.99 o
   6  13   5      13403.43      13210.62       384.94 o
   7  13   5       6947.52       6214.15       255.86 o
   8  13   5       1075.54       1568.08       206.01 o
   9  13   5       1175.78       1546.38       211.16 o
  -9  14   5       1908.66       1787.37       219.81 o
  -8  14   5       1824.69       1900.56       203.00 o
  -7  14   5         77.95        213.15       131.97 o
  -6  14   5      16247.08      16370.23       527.15 o
  -5  14   5       6023.08       5696.05       225.66 o
  -4  14   5       5512.36       5228.91       203.75 o
  -3  14   5      11308.71      11639.05       315.70 o
  -2  14   5      11082.11      10325.50       256.25 o
  -1  14   5       2813.07       2697.82       183.87 o
   0  14   5      39854.70      39672.11       770.49 o
   1  14   5        280.63        375.52        72.85 o
   2  14   5      38598.03      37234.38       720.17 o
   3  14   5       1239.23       1391.58        88.83 o
   4  14   5        148.39        186.26        88.32 o
   5  14   5       1474.59       1622.50       134.71 o
   6  14   5       2315.20       2005.80       150.12 o
   7  14   5        254.47        267.50       106.90 o
   8  14   5       1249.73       1256.77       246.04 o
   9  14   5       1647.12       1934.05       228.54 o
  -9  15   5       2956.65       3360.16       268.20 o
  -8  15   5         26.10        255.19       213.65 o
  -7  15   5       2700.03       2492.71       267.66 o
  -6  15   5       1531.03       1787.26       299.66 o
  -5  15   5         31.66        104.89        87.52 o
  -4  15   5       1505.51       1919.17       387.57 o
  -3  15   5        249.18        300.09        67.74 o
  -2  15   5      30480.74      29440.06       871.99 o
  -1  15   5      40165.62      38346.29       754.88 o
   0  15   5       3434.57       3088.17       173.98 o
   1  15   5       2467.68       2531.66        96.62 o
   2  15   5       9672.90       9055.82       207.83 o
   3  15   5       1444.59       1515.22       119.49 o
   4  15   5       3916.85       3106.11       161.81 o
   5  15   5        766.37        898.00       113.88 o
   6  15   5       4341.56       4109.61       200.95 o
   7  15   5       5767.34       5387.14       444.27 o
   8  15   5       3139.74       3593.84       261.09 o
   9  15   5        334.71        129.28       168.13 o
  -9  16   5        269.28        253.70       153.02 o
  -8  16   5         60.17        -84.43       130.66 o
  -7  16   5       1407.77       1530.90       186.15 o
  -6  16   5       1105.61       1130.30       131.55 o
  -5  16   5       6752.84       6252.50       244.26 o
  -4  16   5        394.30        495.17        93.86 o
  -3  16   5       5616.00       5626.65       212.30 o
  -2  16   5       6500.35       6146.78       234.23 o
  -1  16   5       8610.06       8344.91       224.00 o
   0  16   5       7024.14       7208.38       281.44 o
   1  16   5       7865.48       8447.16       220.41 o
   2  16   5       2361.86       2341.87        97.85 o
   3  16   5       1128.47       1070.39       132.10 o
   4  16   5       1512.62       1635.95       132.43 o
   5  16   5       4448.72       4442.81       360.73 o
   6  16   5       3527.62       3947.77       440.48 o
   7  16   5       1453.19       1396.98       181.01 o
   8  16   5        246.48        484.18       162.09 o
   9  16   5       6369.75       7242.07       455.61 o
  -9  17   5         21.94        292.02       326.35 o
  -8  17   5        104.29        121.95       144.13 o
  -7  17   5        252.04        290.10       139.80 o
  -6  17   5        893.33        885.87       149.77 o
  -5  17   5       2042.75       2226.19       238.24 o
  -4  17   5      10190.60       9796.31       311.56 o
  -3  17   5       5331.25       5479.78       212.72 o
  -2  17   5      16530.21      15780.12       363.29 o
  -1  17   5        727.22        678.91        81.46 o
   0  17   5      11733.47      11157.94       276.39 o
   1  17   5         12.60         31.31        56.81 o
   2  17   5      16146.13      15420.48       347.22 o
   3  17   5       6811.06       6946.53       245.68 o
   4  17   5       1103.66       1004.98       139.89 o
   5  17   5       4504.18       4175.10       242.35 o
   6  17   5        433.59        563.99       142.63 o
   7  17   5         73.45        -93.82       128.97 o
   8  17   5       1504.20       1518.68       207.98 o
  -8  18   5        351.37        165.63       151.82 o
  -7  18   5       2135.62       2246.52       233.96 o
  -6  18   5       3729.82       3837.31       384.66 o
  -5  18   5         47.93         16.38       115.89 o
  -4  18   5         28.86        -46.96        81.68 o
  -3  18   5      17182.48      15624.07       423.74 o
  -2  18   5       4944.29       4958.41       174.76 o
  -1  18   5       4543.56       3850.21       148.34 o
   0  18   5       2674.55       2715.34       140.61 o
   1  18   5        881.41       1046.64       143.11 o
   2  18   5      16544.41      16372.54       422.23 o
   3  18   5       5605.97       5738.70       321.39 o
   4  18   5       1275.31       1477.25       161.85 o
   5  18   5       1853.42       1574.61       174.12 o
   6  18   5        987.74       1095.05       179.62 o
   7  18   5          9.57        101.76       137.81 o
   8  18   5        107.45        160.13       161.23 o
  -8  19   5         29.79        179.33       152.23 o
  -7  19   5          6.22         26.10       136.77 o
  -6  19   5        775.84        847.18       163.08 o
  -5  19   5         57.90        150.54       169.10 o
  -4  19   5      18915.80      18383.58       495.59 o
  -3  19   5      12364.83      11766.71       351.32 o
  -2  19   5       6467.55       6025.90       195.90 o
  -1  19   5      10016.71       9225.52       250.33 o
   0  19   5       1655.62       1787.57       110.55 o
   1  19   5         66.15         74.35        62.29 o
   2  19   5      10253.37      10098.64       355.47 o
   3  19   5       4418.70       4388.61       710.65 o
   4  19   5        248.57         97.01       237.05 o
   5  19   5        327.95        548.18       139.23 o
   6  19   5       3864.77       4526.88       240.14 o
   7  19   5         30.18        -62.46       129.05 o
   8  19   5        230.62        233.32       151.43 o
  -8  20   5       4433.08       4561.41       595.98 o
  -7  20   5         48.39       -104.21       134.00 o
  -6  20   5          9.39        251.23       141.10 o
  -5  20   5       4888.30       4414.69       222.98 o
  -4  20   5       1729.00       1810.75       157.18 o
  -3  20   5      27457.93      26612.17       657.68 o
  -2  20   5       2503.56       2657.16       197.11 o
  -1  20   5        968.77        907.09        94.57 o
   0  20   5       2525.39       2379.65       176.13 o
   1  20   5        322.45        328.85        81.63 o
   2  20   5        906.05       1119.38       302.47 o
   3  20   5      21646.28      22366.79       810.19 o
   4  20   5         80.05        -59.57       127.32 o
   5  20   5        923.35        825.27       186.51 o
   6  20   5       1998.18       2048.02       325.85 o
   7  20   5        493.75        856.82       174.53 o
  -7  21   5        646.57        810.70       184.40 o
  -6  21   5        984.78        953.68       170.87 o
  -5  21   5       3179.63       3095.28       239.53 o
  -4  21   5       3868.34       3931.76       206.50 o
  -3  21   5       1847.97       1933.65       153.35 o
  -2  21   5       4174.19       4106.10       200.59 o
  -1  21   5         38.88         28.01        79.04 o
   0  21   5       3751.01       3685.60       196.39 o
   1  21   5       3703.15       3850.23       283.46 o
   2  21   5      10944.86       9732.84       446.27 o
   3  21   5        152.05        125.66       129.61 o
   4  21   5        433.37        584.19       172.38 o
   5  21   5       1609.38       1755.91       424.85 o
   6  21   5       5101.55       5081.75       367.60 o
   7  21   5       4066.86       3992.33       669.86 o
  -7  22   5         41.44        256.40       163.95 o
  -6  22   5         13.11         61.37       139.53 o
  -5  22   5       1549.58       1785.76       260.12 o
  -4  22   5        388.68        402.85       158.40 o
  -3  22   5        415.56        396.56       112.40 o
  -2  22   5       1633.31       1762.20       187.52 o
  -1  22   5       2719.09       2528.26       170.68 o
   0  22   5       2029.58       1888.27       135.76 o
   1  22   5        106.80         15.83       106.68 o
   2  22   5      12284.78      12201.05       526.01 o
   3  22   5      14610.69      15772.44       639.74 o
   4  22   5        252.67        748.21       175.35 o
   5  22   5       2785.71       2751.71       285.59 o
   6  22   5        103.52       -138.92       229.84 o
  -6  23   5          3.90         23.57       140.69 o
  -5  23   5        321.61        273.59       152.05 o
  -4  23   5         33.84        -60.39       112.03 o
  -3  23   5        181.87        286.15       121.99 o
  -2  23   5        199.77         69.25       108.63 o
  -1  23   5        748.00        872.60       134.35 o
   0  23   5       6858.00       6227.17       319.25 o
   1  23   5       1994.13       1946.14       215.87 o
   2  23   5       1861.40       2237.49       242.31 o
   3  23   5        598.37        749.01       192.77 o
   4  23   5          9.35        102.55       151.63 o
   5  23   5       7928.09       7839.91       524.59 o
   6  23   5        229.81        409.95       189.88 o
  -6  24   5         51.79         98.56       164.11 o
  -5  24   5        358.82        469.62       186.54 o
  -4  24   5        600.76        703.80       194.22 o
  -3  24   5        333.13        359.01       154.27 o
  -2  24   5        103.02         63.73       115.79 o
  -1  24   5       2065.78       2496.21       195.50 o
   0  24   5       7284.25       7304.99       310.23 o
   1  24   5       2018.13       2292.07       242.54 o
   2  24   5       4512.24       4186.31       310.09 o
   3  24   5       1643.64       1344.99       213.40 o
   4  24   5       3289.93       3498.28       316.94 o
   5  24   5        902.26       1521.72       436.79 o
  -5  25   5        809.01        896.81       216.16 o
  -4  25   5       1658.62       1975.71       259.75 o
  -3  25   5        169.30        320.06       129.64 o
  -2  25   5        150.59        392.41       130.21 o
  -1  25   5       1110.27       1172.46       212.38 o
   0  25   5        402.26        417.31       129.13 o
   1  25   5       1559.36       1572.37       223.84 o
   2  25   5       1324.09       1932.46       239.69 o
   3  25   5       3564.22       3661.93       315.89 o
   4  25   5       1977.42       1918.18       264.98 o
   5  25   5       2315.15       2365.88       513.90 o
  -4  26   5         16.90        -26.16       167.24 o
  -3  26   5       4878.77       4828.21       278.82 o
  -2  26   5        179.73        220.73       137.66 o
  -1  26   5        222.37        398.02       139.95 o
   0  26   5       3132.60       3143.30       273.22 o
   1  26   5       2626.54       3100.85       616.38 o
   2  26   5        264.39        582.82       183.88 o
   3  26   5        189.02        225.13       173.98 o
   4  26   5        370.90        739.41       212.62 o
  -3  27   5          4.21        -33.24       174.52 o
  -2  27   5        259.21        483.95       158.87 o
  -1  27   5       3148.70       3260.84       298.59 o
   0  27   5         28.44       -204.47       204.47 o
   1  27   5       1255.12       1090.60       222.66 o
   2  27   5       1661.40       2081.74       260.42 o
   3  27   5          0.34        167.76       176.89 o
  -2  28   5        386.65        546.69       169.47 o
  -1  28   5       3420.62       3896.14       324.89 o
   0  28   5       1044.89        844.23       370.62 o
   1  28   5       1971.35       1871.26       277.06 o
   2  28   5          8.15        -47.42       185.47 o
 -10   0   6       5904.34       5706.62       490.02 o
  -8   0   6       8653.95       8176.07       410.88 o
  -6   0   6       6340.09       5881.21       247.30 o
  -4   0   6        262.46        228.88        62.45 o
  -2   0   6      10307.73       9813.36       406.05 o
   0   0   6      34255.46      36292.85       878.22 o
   2   0   6       3153.76       2807.67       108.47 o
   4   0   6      92469.97      99387.20      2366.75 o
   6   0   6      56581.91      57785.70      1424.63 o
   8   0   6       3940.39       4199.74       474.10 o
  10   0   6      11534.90      10911.27       853.18 o
 -11   1   6       1277.42       1175.77       298.22 o
 -10   1   6          0.03         33.35       124.19 o
  -9   1   6         34.87         59.68        93.56 o
  -8   1   6        707.68        605.25        94.56 o
  -7   1   6          0.28        -14.82        59.25 o
  -6   1   6      15161.43      15113.08       292.40 o
  -5   1   6         40.51        -21.64        43.75 o
  -4   1   6       4854.64       4585.72       129.10 o
  -3   1   6          4.32         80.59        33.84 o
  -2   1   6         56.30         21.47        28.49 o
  -1   1   6      14937.95      16872.45       306.89 o
   0   1   6         70.95        132.59        31.19 o
   1   1   6      80436.59      85259.35      1424.98 o
   2   1   6      34933.39      36616.26      1015.84 o
   3   1   6       1904.44       2450.54        75.76 o
   4   1   6       1849.04       1738.78        97.57 o
   5   1   6       9420.02       9902.67       234.99 o
   6   1   6          5.76        110.65        50.73 o
   7   1   6         89.65         65.24        90.60 o
   8   1   6          0.55       -111.24       145.87 o
   9   1   6       9423.66       9334.85       527.92 o
  10   1   6       6919.54       6877.22       478.13 o
 -11   2   6       1904.10       1767.00       300.42 o
 -10   2   6        186.23        271.59       151.62 o
  -9   2   6       3375.76       3481.44       202.64 o
  -8   2   6      14660.90      13965.87       510.07 o
  -7   2   6       3439.53       3564.30       131.65 o
  -6   2   6        868.82        821.38        99.82 o
  -5   2   6      12317.25      11051.51       239.01 o
  -4   2   6       5761.47       5827.43       146.43 o
  -3   2   6      31258.48      33421.92       588.65 o
  -2   2   6      28838.20      29002.98       509.54 o
  -1   2   6      18632.83      20729.95       369.97 o
   0   2   6       4626.57       5441.45       118.37 o
   1   2   6      49228.27      49747.69       842.78 o
   2   2   6      24032.60      24133.53       424.03 o
   3   2   6       8203.90       8649.71       175.58 o
   4   2   6      94277.04     103869.27      1747.37 o
   5   2   6      29060.67      28783.19       521.08 o
   6   2   6       1960.90       2159.25       108.02 o
   7   2   6       8748.94       8698.82       330.54 o
   8   2   6        729.57       1056.77       213.53 o
   9   2   6        142.18        234.23       216.90 o
  10   2   6       3918.49       4637.98       932.03 o
 -11   3   6       2450.41       3158.85       644.49 o
 -10   3   6        368.13        458.74       125.08 o
  -9   3   6       2218.76       2171.82       247.32 o
  -8   3   6        518.46        382.58       109.65 o
  -7   3   6       1259.34       1347.97       155.54 o
  -6   3   6       5320.58       5406.48       192.62 o
  -5   3   6      28396.34      28170.45       518.97 o
  -4   3   6        115.77         49.07        38.00 o
  -3   3   6      45799.33      48346.39       834.07 o
  -2   3   6        597.85        576.86        38.58 o
  -1   3   6      35359.09      33855.13       585.47 o
   0   3   6      44455.46      51795.39       877.45 o
   1   3   6         32.03         15.89        22.91 o
   2   3   6     193500.33     209307.70      3806.94 o
   3   3   6      50237.67      55317.62      1038.43 o
   4   3   6       4102.33       4475.72       133.63 o
   5   3   6      22735.51      22574.26       420.24 o
   6   3   6       4601.32       4852.65       216.35 o
   7   3   6       3185.78       3236.36       160.09 o
   8   3   6        201.58        276.17       176.66 o
   9   3   6       1849.17       1377.40       252.54 o
  10   3   6       6599.26       5938.59       449.12 o
 -10   4   6       7576.90       8049.57       375.26 o
  -9   4   6       1083.94       1022.91       135.69 o
  -8   4   6       7925.11       8239.78       255.59 o
  -7   4   6         57.83         21.05        69.25 o
  -6   4   6       1858.61       1779.01        96.89 o
  -5   4   6       2811.17       2357.20        91.65 o
  -4   4   6        122.15        122.67        38.48 o
  -3   4   6       1283.85       2026.88        72.54 o
  -2   4   6     171552.27     179732.56      2989.39 o
  -1   4   6         44.43         47.75        26.72 o
   0   4   6      12635.46      15146.96       292.66 o
   1   4   6      16149.27      16192.88       293.88 o
   2   4   6       9429.51       7698.51       176.70 o
   3   4   6      15945.02      16292.82       337.75 o
   4   4   6      19943.12      18054.42       377.20 o
   5   4   6      10054.58       9976.32       297.71 o
   6   4   6      11937.01      12569.43       351.95 o
   7   4   6      23533.47      23342.72       582.81 o
   8   4   6       3913.26       4285.61       242.32 o
   9   4   6       2549.28       2661.71       309.72 o
  10   4   6       1878.28       1672.96       293.48 o
 -10   5   6        386.83        277.55       211.78 o
  -9   5   6        230.81        130.42        80.74 o
  -8   5   6        464.82        434.73        86.06 o
  -7   5   6       9250.58       8724.10       397.81 o
  -6   5   6       4047.98       4015.48       131.09 o
  -5   5   6      38957.49      38419.44       689.77 o
  -4   5   6       7762.01       8255.92       202.66 o
  -3   5   6      10385.41      10972.34       225.36 o
  -2   5   6         64.79        148.68        32.98 o
  -1   5   6       7654.96       6982.61       148.88 o
   0   5   6       5785.81       6811.94       143.39 o
   1   5   6       7278.26       7383.82       152.13 o
   2   5   6      11461.50      11826.01       252.66 o
   3   5   6      28651.54      29284.75       573.05 o
   4   5   6      13995.53      13995.25       306.01 o
   5   5   6       2729.27       2714.14       108.47 o
   6   5   6        849.43        987.11       113.93 o
   7   5   6         78.18        209.01        82.87 o
   8   5   6        161.35         61.82       106.50 o
   9   5   6       2001.18       2553.10       348.98 o
  10   5   6         11.07        141.53       213.51 o
 -10   6   6       1384.79       1520.30       246.44 o
  -9   6   6        108.27        102.61       123.36 o
  -8   6   6         17.37        -34.90        91.94 o
  -7   6   6        508.79        503.13        85.79 o
  -6   6   6       2031.21       1990.69       116.41 o
  -5   6   6       2260.26       1953.98       157.46 o
  -4   6   6        437.56        316.93        68.45 o
  -3   6   6      53148.24      56198.32       968.20 o
  -2   6   6     120814.23     127202.73      2315.29 o
  -1   6   6      23300.72      23729.46       424.23 o
   0   6   6      33922.05      34051.86       591.64 o
   1   6   6       8207.08       7798.87       162.27 o
   2   6   6       6396.55       5947.30       184.43 o
   3   6   6      15730.98      13611.72       293.10 o
   4   6   6        252.82        142.94        46.00 o
   5   6   6       9655.48       9405.78       279.28 o
   6   6   6      12889.22      13137.54       436.09 o
   7   6   6       5686.05       5419.99       219.66 o
   8   6   6       2929.79       3553.62       268.31 o
   9   6   6       1973.74       2488.49       443.75 o
  10   6   6       1451.57       1384.50       283.56 o
 -10   7   6        158.00        306.51       177.99 o
  -9   7   6        218.09        400.78       212.40 o
  -8   7   6       1076.87       1365.08       115.95 o
  -7   7   6        789.09        828.57        96.61 o
  -6   7   6       3422.36       3410.33       146.30 o
  -5   7   6      26154.07      25653.03       482.64 o
  -4   7   6      10468.07      10677.04       226.89 o
  -3   7   6       4712.53       4521.79       119.94 o
  -2   7   6       3788.59       3258.03        94.73 o
  -1   7   6       9547.19      10186.16       203.10 o
   0   7   6      18285.52      20292.76       367.91 o
   1   7   6       3994.70       4691.27       113.75 o
   2   7   6      10170.59      11410.55       223.01 o
   3   7   6      14999.88      17202.82       360.41 o
   4   7   6        241.20        303.88        51.42 o
   5   7   6       3193.24       3049.03       147.76 o
   6   7   6        723.06        785.27       100.92 o
   7   7   6       2898.42       2807.46       194.45 o
   8   7   6       1936.21       1448.78       139.29 o
   9   7   6        301.52        547.39       219.50 o
  10   7   6       1517.44       1458.09       282.89 o
 -10   8   6       2038.80       2145.72       278.00 o
  -9   8   6        316.47        598.13       146.34 o
  -8   8   6       1607.29       1938.32       195.60 o
  -7   8   6       2092.62       2052.45       141.87 o
  -6   8   6        466.48        480.50        80.36 o
  -5   8   6      36025.72      35689.56       648.22 o
  -4   8   6       1725.33       1520.04        72.11 o
  -3   8   6      36909.88      37577.49       663.93 o
  -2   8   6       2313.50       2120.23        90.20 o
  -1   8   6        895.18        688.16        54.08 o
   1   8   6      67797.81      70681.98      1199.08 o
   2   8   6       2215.30       2258.75        74.74 o
   3   8   6       2113.33       2258.83       108.23 o
   4   8   6       1801.39       2168.29        94.24 o
   5   8   6         24.62        101.19        67.08 o
   6   8   6       4795.96       5107.32       243.75 o
   7   8   6       1243.04       1331.30       128.77 o
   8   8   6       3384.16       3527.72       263.72 o
   9   8   6         69.84        133.14       138.56 o
  10   8   6       1319.37        703.06       272.87 o
 -10   9   6        262.00        381.87       248.77 o
  -9   9   6         45.19       -110.46       110.46 o
  -8   9   6      17740.92      18353.12       499.05 o
  -7   9   6       2231.51       2077.01       209.53 o
  -6   9   6        225.17        230.26        78.55 o
  -5   9   6       6355.80       5904.19       186.94 o
  -4   9   6      42223.03      44033.22       779.92 o
  -3   9   6        752.89        711.80        51.17 o
  -2   9   6       4105.58       4181.65       207.02 o
  -1   9   6          1.78         -1.69        38.09 o
   0   9   6      36649.25      37557.45       655.96 o
   1   9   6      14787.31      14696.26       305.81 o
   2   9   6      15858.08      14768.43       283.55 o
   3   9   6       3439.81       3281.86       110.44 o
   4   9   6      11549.03      11675.33       323.65 o
   5   9   6       4123.87       3681.28       166.20 o
   6   9   6       5424.77       4977.75       205.91 o
   7   9   6       1356.68       1314.91       149.84 o
   8   9   6       5149.00       5530.08       549.31 o
   9   9   6       1337.40       1518.06       192.83 o
  10   9   6        710.18       1076.39       263.89 o
 -10  10   6         35.79         62.75       134.07 o
  -9  10   6        338.56        650.68       156.52 o
  -8  10   6       1586.50       1495.05       284.02 o
  -7  10   6       5016.74       4440.69       275.68 o
  -6  10   6        159.00        118.01        76.54 o
  -5  10   6      85192.77      86615.39      1654.75 o
  -4  10   6       8125.08       8529.19       196.35 o
  -3  10   6       1170.75       1131.95        72.84 o
  -2  10   6      10288.83      10262.11       241.52 o
  -1  10   6       1384.86       1526.39       151.99 o
   0  10   6      27894.06      28590.64       511.36 o
   1  10   6     125138.72     131377.84      2199.85 o
   2  10   6         44.02         44.63        39.65 o
   3  10   6        457.72        637.07        57.18 o
   4  10   6        229.81        297.07        73.87 o
   5  10   6      15227.55      14370.70       491.60 o
   6  10   6       2245.36       1887.11       137.14 o
   7  10   6      10859.21      10762.38       342.22 o
   8  10   6       1885.40       1783.60       165.58 o
   9  10   6       1489.21       1464.66       219.76 o
  10  10   6        328.33        298.77       251.34 o
 -10  11   6        193.84        313.24       171.04 o
  -9  11   6       2872.06       2698.11       230.03 o
  -8  11   6       4219.83       3833.05       298.88 o
  -7  11   6       1932.44       2084.13       148.53 o
  -6  11   6      12058.34      11612.47       365.35 o
  -5  11   6       1205.46       1181.11       112.67 o
  -4  11   6      11012.08      10370.86       255.38 o
  -3  11   6      13912.76      13460.16       305.55 o
  -2  11   6      10266.68       9681.82       234.13 o
  -1  11   6      13854.09      13435.08       296.67 o
   0  11   6      15532.19      16201.69       310.19 o
   1  11   6       6182.33       6230.06       148.83 o
   2  11   6      42786.03      44564.57       778.25 o
   3  11   6       2002.92       2171.96        82.36 o
   4  11   6       3472.98       3364.60       195.60 o
   5  11   6      18819.08      17818.85       464.24 o
   6  11   6       4676.08       4118.90       283.13 o
   7  11   6       8242.42       7428.29       275.15 o
   8  11   6       3145.61       3345.63       200.38 o
   9  11   6        345.74        403.38       265.80 o
  10  11   6       3077.26       3394.64       379.31 o
 -10  12   6        714.33       1053.79       198.97 o
  -9  12   6       2730.14       3046.16       262.52 o
  -8  12   6       2069.81       2052.46       197.74 o
  -7  12   6        479.76        429.84       105.48 o
  -6  12   6       1782.53       1785.89       139.37 o
  -5  12   6       6904.74       6894.49       386.07 o
  -4  12   6      12793.37      12403.18       346.37 o
  -3  12   6        385.12        307.78        58.79 o
  -2  12   6        695.09        917.18        79.96 o
  -1  12   6      13994.20      14784.27       324.65 o
   0  12   6      44698.20      45237.53       791.11 o
   1  12   6      25070.74      25271.85       463.40 o
   2  12   6       6836.94       7086.89       182.52 o
   3  12   6       4369.56       4486.68       154.56 o
   4  12   6        446.43        543.88        86.64 o
   5  12   6       6256.10       6367.20       330.38 o
   6  12   6       7770.12       7509.21       269.39 o
   7  12   6      23215.99      23249.47       605.39 o
   8  12   6       3060.65       3148.48       265.46 o
   9  12   6        127.39         69.14       151.36 o
  -9  13   6       1079.72       1252.90       192.80 o
  -8  13   6        392.09        338.85       135.42 o
  -7  13   6       2616.45       2645.94       170.85 o
  -6  13   6       3251.53       3284.35       176.29 o
  -5  13   6       2521.60       2034.73       180.24 o
  -4  13   6         92.76        106.38        70.30 o
  -3  13   6       7085.34       6877.58       235.30 o
  -2  13   6       1088.24        994.70        77.51 o
  -1  13   6        234.75        163.23        59.74 o
   0  13   6       1511.66       1409.04        80.42 o
   1  13   6         79.84        135.21        45.50 o
   2  13   6      19511.32      20194.07       386.25 o
   3  13   6        802.36        771.24       127.02 o
   4  13   6      24913.39      24786.21       707.26 o
   5  13   6       2068.85       1871.21       135.61 o
   6  13   6       1069.95       1162.61       126.54 o
   7  13   6       3305.22       3337.76       193.74 o
   8  13   6        103.67        115.20       110.71 o
   9  13   6        418.08        496.02       165.93 o
  -9  14   6       1031.95       1413.27       322.09 o
  -8  14   6       2677.53       2726.48       376.23 o
  -7  14   6        798.54        765.57       152.01 o
  -6  14   6       1186.51       1077.13       123.77 o
  -5  14   6        126.92        110.16        79.85 o
  -4  14   6         20.28         -3.16        75.51 o
  -3  14   6         58.07        100.74        60.67 o
  -2  14   6       9088.92       8756.62       365.06 o
  -1  14   6      10174.62      10114.86       249.80 o
   0  14   6        456.06        459.39        62.03 o
   1  14   6       1369.31       1361.71        84.34 o
   2  14   6       4485.69       4265.31       129.75 o
   3  14   6       9112.29       9239.46       282.75 o
   4  14   6      22948.91      22557.44       561.66 o
   5  14   6        414.20        373.97        93.89 o
   6  14   6        503.64        671.23       130.22 o
   7  14   6      16340.70      16786.95       536.60 o
   8  14   6       1389.39       1496.50       228.40 o
   9  14   6       1176.40       1153.84       203.82 o
  -9  15   6       1710.63       1788.96       223.62 o
  -8  15   6         75.79        209.42       137.85 o
  -7  15   6       1362.22       1568.37       185.01 o
  -6  15   6       1617.52       1599.63       142.01 o
  -5  15   6         24.73        -78.27        78.27 o
  -4  15   6        551.24        467.45        92.81 o
  -3  15   6      18865.39      19139.81       513.37 o
  -2  15   6       2223.13       2231.20       111.06 o
  -1  15   6      22041.39      20382.91       434.95 o
   0  15   6       1331.68       1395.92        87.96 o
   1  15   6       1830.20       1770.99       102.43 o
   2  15   6      12997.84      13039.11       275.54 o
   3  15   6        912.62       1132.86       122.78 o
   4  15   6       4142.21       4559.40       195.33 o
   5  15   6       5631.60       5511.51       227.62 o
   6  15   6        560.23        463.41       110.91 o
   7  15   6       7173.42       7682.22       351.88 o
   8  15   6        211.07        313.05       224.63 o
   9  15   6        510.34        631.00       342.79 o
  -9  16   6       1035.09       1270.06       208.84 o
  -8  16   6      11520.82      12181.81       749.28 o
  -7  16   6       2513.61       2410.56       216.27 o
  -6  16   6        171.04        267.96       100.40 o
  -5  16   6       3770.35       3981.80       195.93 o
  -4  16   6       5161.75       4710.48       202.32 o
  -3  16   6       3762.17       3130.00       161.03 o
  -2  16   6      12996.19      11647.19       330.95 o
  -1  16   6        815.34        862.25        81.33 o
   0  16   6       5650.05       6071.41       180.83 o
   1  16   6      37538.98      37714.89       743.75 o
   2  16   6       2667.32       2552.70       180.97 o
   3  16   6       1139.32       1329.35       114.40 o
   4  16   6      35080.69      34850.00       820.50 o
   5  16   6         99.43        117.70        96.31 o
   6  16   6         67.26         40.84       116.60 o
   7  16   6        406.15        632.94       153.03 o
   8  16   6       6501.15       7100.77       355.48 o
  -8  17   6       3549.74       3703.80       420.26 o
  -7  17   6       1156.50       1452.34       191.52 o
  -6  17   6        831.71        773.49       125.04 o
  -5  17   6          3.82        -77.60        87.70 o
  -4  17   6       2528.53       2571.92       159.64 o
  -3  17   6       2344.76       2379.81       175.35 o
  -2  17   6       4865.88       4544.30       247.80 o
  -1  17   6       9690.29       8982.80       240.40 o
   0  17   6      26067.52      25592.90       535.71 o
   1  17   6       1632.10       1635.39       127.50 o
   2  17   6       3530.74       3276.54       209.03 o
   3  17   6        140.83        -61.66        72.42 o
   4  17   6       5400.00       4968.87       241.19 o
   5  17   6      23797.53      22489.18       675.61 o
   6  17   6        238.96        444.21       142.36 o
   7  17   6          5.26         -3.42       126.23 o
   8  17   6       5460.11       4743.38       304.34 o
  -8  18   6       3259.69       3972.29       287.18 o
  -7  18   6      11701.19      11202.78       448.75 o
  -6  18   6        145.37        174.98       132.21 o
  -5  18   6       9942.74       9592.91       536.67 o
  -4  18   6       1591.46       1456.31       145.11 o
  -3  18   6        199.61        283.06        89.41 o
  -2  18   6       1324.66       1173.34        98.15 o
  -1  18   6        143.62        162.25        68.48 o
   0  18   6       5498.56       4960.14       169.60 o
   1  18   6       9016.40       8359.79       228.81 o
   2  18   6         77.66         36.83        87.18 o
   3  18   6       9936.42      10813.93       380.19 o
   4  18   6      20169.96      19543.54       816.83 o
   5  18   6       1937.22       1794.44       180.89 o
   6  18   6       3712.10       3732.83       349.61 o
   7  18   6        121.31        364.09       151.89 o
   8  18   6       1081.91       1497.24       210.60 o
  -8  19   6       1311.94       1379.71       210.58 o
  -7  19   6        141.34        307.98       147.53 o
  -6  19   6        667.08        764.15       161.50 o
  -5  19   6       1968.77       1917.35       157.78 o
  -4  19   6       4945.38       4759.77       327.36 o
  -3  19   6        328.93        581.78       108.90 o
  -2  19   6       1483.63       1354.81       108.82 o
  -1  19   6        532.16        628.32        85.00 o
   0  19   6       1912.00       2070.88       143.11 o
   1  19   6       2561.48       2909.67       131.59 o
   2  19   6         30.64         87.64        95.56 o
   3  19   6        788.52       1079.22       173.67 o
   4  19   6       6329.25       6064.97       383.31 o
   5  19   6        549.28        701.83       173.65 o
   6  19   6        261.48        185.82       130.98 o
   7  19   6       1779.73       2081.11       222.40 o
   8  19   6       2400.29       2653.94       258.21 o
  -7  20   6       1577.47       1630.59       214.79 o
  -6  20   6        652.16        662.14       260.31 o
  -5  20   6         34.24         55.14        99.81 o
  -4  20   6        964.90       1163.46       136.33 o
  -3  20   6        981.54        899.52       122.24 o
  -2  20   6      10423.68      10252.13       378.92 o
  -1  20   6          1.98        -10.01        70.42 o
   0  20   6      10758.68      10851.08       284.67 o
   1  20   6       1139.54       1125.47       115.10 o
   2  20   6        271.62        425.34       143.01 o
   3  20   6       2489.92       2565.68       235.69 o
   4  20   6       3440.73       3088.47       268.64 o
   5  20   6       6072.67       5882.72       517.88 o
   6  20   6        324.40        461.60       177.84 o
   7  20   6        754.51        903.58       210.22 o
  -7  21   6       2011.78       2157.80       236.53 o
  -6  21   6        119.48        268.99       146.46 o
  -5  21   6       4787.29       4978.66       243.22 o
  -4  21   6       2289.48       2168.39       219.87 o
  -3  21   6        870.85        942.26       123.39 o
  -2  21   6        121.84        128.42        95.64 o
  -1  21   6       1552.21       1731.72       122.01 o
   0  21   6         13.43         38.18        72.85 o
   1  21   6          8.11        -24.74        84.27 o
   2  21   6       3938.98       4107.39       287.44 o
   3  21   6       5174.58       5323.92       333.02 o
   4  21   6        328.04        312.85       159.94 o
   5  21   6       1690.99       1349.07       219.09 o
   6  21   6        706.01       1001.19       212.44 o
   7  21   6        470.06        219.42       404.95 o
  -7  22   6       1004.85       1173.00       215.33 o
  -6  22   6       1419.79       1702.98       207.20 o
  -5  22   6       2867.49       2638.35       263.20 o
  -4  22   6        373.83        407.46       119.05 o
  -3  22   6        560.49        383.97       110.28 o
  -2  22   6      21981.83      22325.31       572.77 o
  -1  22   6       3021.89       3102.11       168.60 o
   0  22   6        536.71        605.89        97.49 o
   1  22   6       6206.32       5515.80       332.07 o
   2  22   6       1091.62       1137.69       186.62 o
   3  22   6        286.60        194.30       148.28 o
   4  22   6       3877.08       3785.98       348.98 o
   5  22   6       2457.95       2389.75       490.77 o
   6  22   6       1417.97       1401.38       241.42 o
  -6  23   6       1145.70        970.05       249.87 o
  -5  23   6       3654.81       3232.46       360.61 o
  -4  23   6       5622.17       4941.67       242.36 o
  -3  23   6      11105.78      10546.54       396.31 o
  -2  23   6         14.17         39.69       169.70 o
  -1  23   6       8204.95       8552.74       334.73 o
   0  23   6       1831.92       1899.56       142.04 o
   1  23   6        453.10        579.49       157.25 o
   2  23   6       1001.41       1008.32       190.66 o
   3  23   6       4113.32       5112.17       410.92 o
   4  23   6         46.16          9.00       152.36 o
   5  23   6       5163.58       5742.76       544.00 o
   6  23   6         44.97       -152.65       152.65 o
  -6  24   6        301.81        161.68       356.69 o
  -5  24   6        812.56        921.02       183.91 o
  -4  24   6       2232.77       2491.77       216.01 o
  -3  24   6       3839.22       4146.13       250.93 o
  -2  24   6      12373.17      12599.23       729.81 o
  -1  24   6       6768.70       6558.33       337.34 o
   0  24   6       3939.39       4085.11       296.49 o
   1  24   6       4071.31       3891.09       299.43 o
   2  24   6        190.60        475.15       243.52 o
   3  24   6       3012.32       3004.89       287.32 o
   4  24   6       8253.13       8452.12       471.73 o
   5  24   6       1262.35       1463.72       239.98 o
  -5  25   6        153.48         77.94       178.45 o
  -4  25   6       1069.64        891.34       215.25 o
  -3  25   6       3949.74       4347.00       507.73 o
  -2  25   6          1.82        -58.12       118.06 o
  -1  25   6       3890.18       4484.53       253.34 o
   0  25   6        129.19         89.65       146.71 o
   1  25   6        343.94         42.62       160.76 o
   2  25   6       4489.38       4365.55       394.25 o
   3  25   6        804.50        990.82       207.26 o
   4  25   6        127.73         94.08       164.10 o
   5  25   6       3014.77       2995.50       314.66 o
  -4  26   6       1814.51       1599.47       253.89 o
  -3  26   6       3142.49       2779.38       225.70 o
  -2  26   6         98.23        184.66       140.72 o
  -1  26   6       1842.54       1810.53       189.46 o
   0  26   6        421.83        472.61       263.17 o
   1  26   6       1143.26       1074.15       349.23 o
   2  26   6       2651.38       2804.99       292.02 o
   3  26   6       4196.43       4548.98       515.89 o
   4  26   6       2901.99       3443.13       328.15 o
  -3  27   6        577.49        529.35       157.97 o
  -2  27   6         24.82        -18.78       140.27 o
  -1  27   6         76.34         78.01       162.58 o
   0  27   6         68.01         79.10       257.20 o
   1  27   6       2640.29       2787.77       335.05 o
   2  27   6        470.65        730.06       210.25 o
   3  27   6        675.56        708.61       212.07 o
  -2  28   6        376.21        291.44       193.11 o
  -1  28   6       2397.25       2019.32       259.43 o
   0  28   6         62.20        189.04       272.12 o
   1  28   6       3683.90       3311.78       318.71 o
 -11   0   7         57.23        463.65       339.28 o
  -9   0   7       9953.87      11479.32      1225.30 o
  -7   0   7       6101.76       5868.82       232.29 o
  -5   0   7      14426.08      15518.80       633.51 o
  -3   0   7       8940.42       9203.27       278.89 o
  -1   0   7     167986.41     173402.47      6000.74 o
   1   0   7      13015.97      11455.88       397.82 o
   3   0   7       4298.47       4790.74       164.81 o
   5   0   7      77740.47      81374.08      1960.19 o
   7   0   7      12216.56      12891.25       820.85 o
 -11   1   7        327.40        294.88       244.34 o
 -10   1   7       2963.30       3311.81       226.85 o
  -9   1   7        170.59        -34.99        89.60 o
  -8   1   7       9195.29       8685.96       264.26 o
  -7   1   7       1378.34       1319.25       100.38 o
  -6   1   7      38702.05      37740.68       688.52 o
  -5   1   7      10286.39       9619.46       219.52 o
  -4   1   7      54125.02      55608.37       965.25 o
  -3   1   7       2820.54       2969.96        97.74 o
  -2   1   7        844.17        937.61        62.29 o
  -1   1   7      50997.42      51344.27       873.22 o
   0   1   7     246977.38     258910.70      4284.25 o
   1   1   7       3605.86       3641.37       118.05 o
   2   1   7        192.30        287.41        29.56 o
   3   1   7       5346.41       5439.25       126.10 o
   4   1   7       1581.74       2112.42        73.50 o
   5   1   7         18.77        121.21        61.47 o
   6   1   7      12388.47      12541.98       417.48 o
   7   1   7       7170.94       7236.91       300.72 o
   8   1   7       4584.58       4861.58       453.21 o
   9   1   7         10.01       -166.43       179.58 o
  10   1   7       3982.84       4459.00       390.48 o
 -11   2   7         32.42        216.90       379.58 o
 -10   2   7          8.42        215.53       139.54 o
  -9   2   7       4046.27       4550.67       228.71 o
  -8   2   7       2732.18       2942.09       155.00 o
  -7   2   7         60.00         29.67        57.54 o
  -6   2   7          8.92          5.57        54.02 o
  -5   2   7       3293.20       3269.93       126.93 o
  -4   2   7      24263.78      25094.54       463.06 o
  -3   2   7      10159.55      10514.90       218.11 o
  -2   2   7        434.18        445.25        40.07 o
  -1   2   7      27774.06      28716.88       504.12 o
   0   2   7      24373.09      25774.73       452.55 o
   1   2   7         51.77         51.23        25.29 o
   2   2   7      13520.36      14556.40       269.38 o
   3   2   7        515.63        501.96        36.63 o
   4   2   7      51596.28      55218.43       948.80 o
   5   2   7      27149.22      27689.88       505.19 o
   6   2   7       1972.44       1957.58       139.05 o
   7   2   7       5741.65       5556.77       258.09 o
   8   2   7        312.46        456.45       188.29 o
   9   2   7        227.14        139.86       186.78 o
  10   2   7          2.47         71.82       207.88 o
 -10   3   7        281.74        506.63       161.98 o
  -9   3   7        272.39        206.99       104.84 o
  -8   3   7       3499.10       3485.15       167.18 o
  -7   3   7        199.42        267.50        78.01 o
  -6   3   7       5876.82       5282.52       155.45 o
  -5   3   7       6417.65       5926.40       148.05 o
  -4   3   7       1326.24       1293.41        92.58 o
  -3   3   7      21087.43      21477.33       398.18 o
  -2   3   7        154.54         37.09        31.62 o
  -1   3   7      14150.61      13703.77       259.85 o
   0   3   7      42236.82      45342.99       775.71 o
   1   3   7      45094.01      48018.71       818.05 o
   2   3   7     101846.09     111218.28      1858.17 o
   3   3   7        324.98        387.93        52.42 o
   4   3   7       1953.85       1751.06        82.94 o
   5   3   7        622.77        610.47        62.14 o
   6   3   7       1789.48       1656.83       157.55 o
   7   3   7       5878.06       5277.27       255.19 o
   8   3   7       5532.54       5302.51       668.37 o
   9   3   7          0.27        -32.74       177.97 o
  10   3   7        716.89        643.50       247.34 o
 -10   4   7        226.74        384.03       132.89 o
  -9   4   7         80.03         26.89       102.04 o
  -8   4   7       3438.13       3361.72       162.90 o
  -7   4   7       1642.58       1550.76       110.21 o
  -6   4   7      19331.01      18824.41       379.60 o
  -5   4   7        326.69        553.92        60.62 o
  -4   4   7       3318.66       3829.60       115.12 o
  -3   4   7       2079.73       1767.62        81.48 o
  -2   4   7       3656.16       3509.30        98.57 o
  -1   4   7       2298.33       2175.35        79.01 o
   0   4   7      10273.11      11642.20       223.52 o
   1   4   7       8960.33      10524.78       223.21 o
   2   4   7      69896.89      75101.38      1392.59 o
   3   4   7       4851.49       4462.33       139.86 o
   4   4   7       1355.87       1610.29        77.91 o
   5   4   7         86.20         87.43        49.20 o
   6   4   7       2045.93       2245.29       152.95 o
   7   4   7       8731.80       8349.96       334.14 o
   8   4   7         59.74        -21.96       119.94 o
   9   4   7          8.19        132.44       190.68 o
  10   4   7        193.60        108.15       284.56 o
 -10   5   7       1817.01       2225.94       225.12 o
  -9   5   7       1079.22       1299.92       112.97 o
  -8   5   7       2798.39       2618.10       162.46 o
  -7   5   7       7306.84       6980.77       223.52 o
  -6   5   7         19.63        -19.02        49.86 o
  -5   5   7       2887.79       2996.08       119.12 o
  -4   5   7          6.83         41.02        38.33 o
  -3   5   7      70253.22      72693.89      1239.90 o
  -2   5   7       4065.29       4399.16       113.75 o
  -1   5   7      16209.46      15797.10       274.45 o
   0   5   7        164.09        355.01        35.90 o
   1   5   7       2637.64       3193.18        88.24 o
   2   5   7       3843.41       3038.81        98.48 o
   3   5   7      65128.25      64969.58      1218.16 o
   4   5   7      28403.62      27935.72       559.75 o
   5   5   7       2078.07       2234.77        99.12 o
   6   5   7      12195.24      12288.76       417.96 o
   7   5   7       1469.11       1645.44       228.77 o
   8   5   7       8876.44       8720.70       661.18 o
   9   5   7       3135.68       3384.93       338.36 o
  10   5   7         34.17        -60.65       206.64 o
 -10   6   7       2341.92       2310.57       532.06 o
  -9   6   7        109.99         79.86        85.81 o
  -8   6   7        338.06        305.83        90.69 o
  -7   6   7       9483.01       9280.63       401.26 o
  -6   6   7      24350.40      23532.12       515.75 o
  -5   6   7       3350.09       3366.96       115.61 o
  -4   6   7      10571.41       9849.03       215.29 o
  -3   6   7         30.75        221.94        42.11 o
  -2   6   7       2621.68       2225.10        77.32 o
  -1   6   7       2247.48       2287.19       106.58 o
   0   6   7       8139.69       8262.17       172.92 o
   1   6   7      29997.27      32155.48       562.80 o
   2   6   7      34685.57      37003.61       710.69 o
   3   6   7      26189.73      28041.75       554.86 o
   4   6   7      41487.20      41827.45       811.20 o
   5   6   7       2344.97       2370.63       130.50 o
   6   6   7       8981.75       9421.94       330.91 o
   7   6   7       1039.33       1037.59       113.58 o
   8   6   7       8919.58       8766.73       362.39 o
   9   6   7       4740.34       5000.43       720.35 o
  10   6   7        774.66       1088.96       398.73 o
 -10   7   7       4602.86       5613.64       688.76 o
  -9   7   7       2797.51       3181.10       226.36 o
  -8   7   7       2284.70       2237.72       233.28 o
  -7   7   7       8479.64       8489.10       252.07 o
  -6   7   7        127.05        145.65        71.00 o
  -5   7   7      18538.83      17577.16       399.70 o
  -4   7   7       2250.21       1968.52        91.29 o
  -3   7   7      32773.76      32427.10       581.42 o
  -2   7   7      50165.30      51872.07       894.02 o
  -1   7   7        987.96        904.49        82.91 o
   0   7   7      27958.29      25389.25       455.06 o
   1   7   7        834.18        914.44        54.24 o
   2   7   7       2639.29       2803.26        83.07 o
   3   7   7      90724.37      95682.03      1776.64 o
   4   7   7       6095.23       6177.94       170.01 o
   5   7   7       2784.43       2619.75       138.94 o
   6   7   7      19988.96      19143.68       493.74 o
   7   7   7       7934.26       7910.01       275.61 o
   8   7   7       1101.11       1599.54       178.19 o
   9   7   7       6093.55       6256.49      1073.07 o
  10   7   7        950.76       1002.44       264.00 o
 -10   8   7         53.05         43.17       208.69 o
  -9   8   7       2478.23       2732.58       219.72 o
  -8   8   7        253.27        358.62        97.56 o
  -7   8   7       6813.10       6696.87       222.97 o
  -6   8   7       1769.70       1824.63       113.42 o
  -5   8   7        944.01        787.00        66.46 o
  -4   8   7      18601.12      19080.11       370.40 o
  -3   8   7      12449.11      12198.81       250.22 o
  -2   8   7        857.14        761.06        59.89 o
  -1   8   7      27466.36      28314.61       506.86 o
   0   8   7      10146.59      10938.92       222.77 o
   1   8   7      14582.84      14255.79       469.14 o
   2   8   7        877.53       1042.63        51.86 o
   3   8   7       2013.72       2395.43        94.81 o
   4   8   7       9137.34       9001.16       224.66 o
   5   8   7       9543.71       9247.98       282.10 o
   6   8   7        134.90        157.85        79.46 o
   7   8   7      14054.40      14518.66       413.26 o
   8   8   7      11645.39      11523.93       435.47 o
   9   8   7       1826.36       2060.32       208.89 o
  10   8   7       1917.55       2444.73       331.48 o
 -10   9   7        409.55        645.64       162.01 o
  -9   9   7       7115.87       6618.29       329.72 o
  -8   9   7       3006.69       2987.08       178.93 o
  -7   9   7       1540.64       1513.62       160.63 o
  -6   9   7       3378.82       3591.70       137.47 o
  -5   9   7      13448.49      13558.84       455.70 o
  -4   9   7        456.76        565.13        62.78 o
  -3   9   7        939.64       1061.26        61.96 o
  -2   9   7       4472.54       4369.27       137.09 o
  -1   9   7      33763.66      35349.69       683.02 o
   0   9   7      24980.71      25699.17       464.42 o
   1   9   7        294.71        195.12        46.55 o
   2   9   7      11085.50      11569.60       232.31 o
   3   9   7      10253.24      10987.30       254.95 o
   4   9   7       1930.00       2008.01       182.74 o
   5   9   7      14326.01      14967.88       401.67 o
   6   9   7        290.75        327.09        92.20 o
   7   9   7       6265.64       6916.45       294.98 o
   8   9   7       1965.57       2476.51       223.53 o
   9   9   7       8518.79       8970.15       588.06 o
  10   9   7        612.81        699.36       262.64 o
 -10  10   7       1184.86       1210.37       186.88 o
  -9  10   7        373.30        523.37       149.05 o
  -8  10   7        825.41        743.55       118.42 o
  -7  10   7       1440.10       1237.20       125.19 o
  -6  10   7       1175.90       1148.55       117.12 o
  -5  10   7       4935.04       4499.36       204.79 o
  -4  10   7       1813.41       1863.74       122.55 o
  -3  10   7       1255.21       1210.32        77.02 o
  -2  10   7        382.85        245.70        51.66 o
  -1  10   7      22413.66      26083.57       522.62 o
   0  10   7       1873.02       2089.37       115.16 o
   1  10   7      16970.46      18277.40       346.01 o
   2  10   7        275.65        182.52        38.21 o
   3  10   7       5393.72       5410.57       156.29 o
   4  10   7       1334.81       1672.92       121.28 o
   5  10   7       1362.46       1509.69       118.54 o
   6  10   7       2231.46       2461.54       152.40 o
   7  10   7       3394.67       3001.44       176.77 o
   8  10   7       2372.42       2612.28       200.26 o
   9  10   7       1137.52       1167.92       193.28 o
  10  10   7       1737.31       1908.66       317.53 o
 -10  11   7       2769.00       2947.90       372.96 o
  -9  11   7       1345.44       1260.15       205.21 o
  -8  11   7        270.64        205.91       123.29 o
  -7  11   7        214.74        314.13        95.43 o
  -6  11   7       2856.31       2550.67       155.94 o
  -5  11   7       1984.01       2120.02       138.30 o
  -4  11   7         83.94        153.15        58.14 o
  -3  11   7      13794.86      13296.15       343.62 o
  -2  11   7      19738.96      19006.09       403.30 o
  -1  11   7       7932.54       7092.70       186.86 o
   0  11   7       5032.48       4658.61       140.78 o
   1  11   7        935.92        854.91        96.41 o
   2  11   7          0.52        -12.62        37.32 o
   3  11   7       9715.07       9663.55       236.55 o
   4  11   7       9808.69       9860.22       297.73 o
   5  11   7       4078.22       3578.66       232.79 o
   6  11   7      18141.63      17508.06       473.61 o
   7  11   7          1.09        -60.10        96.79 o
   8  11   7        532.33        615.91       128.71 o
   9  11   7       4133.78       3818.04       412.01 o
  -9  12   7        776.49        872.35       216.64 o
  -8  12   7        438.96        639.38       176.38 o
  -7  12   7       2315.35       2549.65       199.40 o
  -6  12   7      15115.82      14551.41       413.26 o
  -5  12   7        410.00        378.06        89.30 o
  -4  12   7       4209.45       3930.20       282.65 o
  -3  12   7        563.52        443.66        63.38 o
  -2  12   7       3363.47       3737.75       132.05 o
  -1  12   7      24176.21      25197.30       512.71 o
   0  12   7        313.30        274.20        43.14 o
   1  12   7      21655.08      21895.75       412.15 o
   2  12   7      28700.53      27127.90       540.66 o
   3  12   7        255.25        218.32        52.56 o
   4  12   7       1561.02       1937.01       176.52 o
   5  12   7       1917.05       1946.94       202.28 o
   6  12   7         77.32        206.46        94.70 o
   7  12   7        486.68        504.12       109.52 o
   8  12   7       2368.06       2413.97       180.12 o
   9  12   7       8860.74       9534.62       427.24 o
  -9  13   7         12.83       -102.15       133.15 o
  -8  13   7         28.26        144.88       131.90 o
  -7  13   7       5418.27       4906.87       228.58 o
  -6  13   7       3769.10       3630.26       189.35 o
  -5  13   7       4547.83       4193.17       191.94 o
  -4  13   7        138.07        243.44        82.81 o
  -3  13   7     103823.18     104325.30      1936.69 o
  -2  13   7        367.96        259.18        58.83 o
  -1  13   7      15173.08      14562.91       327.25 o
   0  13   7      18382.63      18409.30       392.09 o
   1  13   7         55.32        147.48        45.05 o
   2  13   7       4367.00       4140.54       123.97 o
   3  13   7      38891.42      38230.98       867.37 o
   4  13   7       1498.61       1367.88       120.08 o
   5  13   7      19649.87      19034.66       499.16 o
   6  13   7       4871.36       4604.49       211.86 o
   7  13   7        508.12        451.06       113.91 o
   8  13   7        164.30         86.51       115.12 o
   9  13   7       1338.17       1351.85       275.36 o
  -9  14   7        163.78        139.66       148.95 o
  -8  14   7        399.31        328.46       147.47 o
  -7  14   7         88.11         23.16        93.06 o
  -6  14   7      21662.33      22021.81       574.56 o
  -5  14   7       2406.00       2089.59       147.82 o
  -4  14   7      10601.41       9980.19       307.49 o
  -3  14   7         30.66         58.46        57.81 o
  -2  14   7       4452.30       4327.89       202.80 o
  -1  14   7        442.69        644.15        74.96 o
   0  14   7        121.30        226.40        57.64 o
   1  14   7       3051.46       3115.84       153.01 o
   2  14   7      68508.33      70723.88      1220.83 o
   3  14   7        534.90        591.45        91.92 o
   4  14   7       2743.40       2801.43       169.46 o
   5  14   7       1274.09       1142.15       174.06 o
   6  14   7        846.26       1170.36       133.64 o
   7  14   7          0.32        -66.18        95.23 o
   8  14   7        524.73        381.10       152.50 o
   9  14   7        921.33        381.40       382.31 o
  -9  15   7        128.21         96.00       156.18 o
  -8  15   7        105.96         -8.04       125.34 o
  -7  15   7       6224.99       5658.18       303.76 o
  -6  15   7       1264.46       1463.38       189.86 o
  -5  15   7       5102.06       4662.02       210.66 o
  -4  15   7       2719.99       2693.31       177.00 o
  -3  15   7      30310.88      30142.35       715.97 o
  -2  15   7      11963.07      10848.68       418.27 o
  -1  15   7       2250.69       2375.12       114.92 o
   0  15   7      19410.47      19479.93       418.25 o
   1  15   7        230.37        291.18        68.34 o
   2  15   7      23604.56      23854.95       453.60 o
   3  15   7      19431.96      18839.40       482.50 o
   4  15   7       1404.28       1456.48       171.00 o
   5  15   7       2556.47       2819.11       168.83 o
   6  15   7         34.46        130.41        93.18 o
   7  15   7        360.47        431.93       119.28 o
   8  15   7       2065.12       2412.35       230.41 o
   9  15   7       1235.75       1624.27       230.99 o
  -9  16   7         94.23         46.54       162.73 o
  -8  16   7         25.53        288.74       145.98 o
  -7  16   7       1884.44       1570.86       191.86 o
  -6  16   7        360.55        180.15        93.44 o
  -5  16   7       7659.89       7015.79       302.17 o
  -4  16   7       2542.85       2587.63       155.66 o
  -3  16   7        390.18        447.30        78.00 o
  -2  16   7       2749.62       2433.97       167.15 o
  -1  16   7        148.59         45.91        59.29 o
   0  16   7       5943.55       5946.26       183.17 o
   1  16   7       4707.24       4682.22       159.05 o
   2  16   7       7041.76       7807.82       215.76 o
   3  16   7       5803.80       5090.61       260.15 o
   4  16   7         92.18          1.06        83.83 o
   5  16   7       1597.00       1636.97       193.52 o
   6  16   7        179.91        126.27       101.55 o
   7  16   7       1075.85       1072.20       177.00 o
   8  16   7        948.42       1095.83       191.51 o
  -8  17   7         49.75        422.17       163.06 o
  -7  17   7         23.37        159.29       138.62 o
  -6  17   7      13621.27      13054.50       455.17 o
  -5  17   7        593.25        441.18       108.87 o
  -4  17   7       7198.78       6620.49       366.93 o
  -3  17   7      12061.16      11233.04       336.14 o
  -2  17   7      15548.98      15047.80       355.05 o
  -1  17   7       1363.83       1311.68       105.59 o
   0  17   7      19788.98      18754.10       413.89 o
   1  17   7        378.99        489.11        71.14 o
   2  17   7      12687.21      12787.30       480.88 o
   3  17   7       1320.80       1132.60       133.95 o
   4  17   7        138.53        111.86        88.23 o
   5  17   7      11627.79      10426.92       424.43 o
   6  17   7        293.28        275.90       127.89 o
   7  17   7        319.77        441.10       158.46 o
   8  17   7          2.08       -126.20       142.85 o
  -8  18   7         47.38         36.05       146.77 o
  -7  18   7        532.84        553.64       171.33 o
  -6  18   7       5518.06       5480.78       250.44 o
  -5  18   7       1507.35       1579.08       147.50 o
  -4  18   7        505.14        666.24       110.04 o
  -3  18   7        325.56        337.97        94.35 o
  -2  18   7       1456.19       1463.72       106.03 o
  -1  18   7      22532.01      20962.07       460.78 o
   0  18   7        134.62        231.82        70.49 o
   1  18   7        622.07        547.77        74.39 o
   2  18   7      11443.75      10744.08       449.57 o
   3  18   7       2459.10       1867.14       161.77 o
   4  18   7       1632.12       1454.78       194.89 o
   5  18   7       7754.66       7674.20       332.91 o
   6  18   7        476.39        593.42       147.02 o
   7  18   7        201.86        214.35       141.52 o
   8  18   7        380.58        720.25       242.70 o
  -8  19   7        641.83        722.30       189.03 o
  -7  19   7       1751.74       1353.88       198.53 o
  -6  19   7       7572.41       7827.98       359.50 o
  -5  19   7       2012.94       1983.20       163.88 o
  -4  19   7       4833.46       4932.58       410.15 o
  -3  19   7       3489.10       3230.37       178.92 o
  -2  19   7       4440.91       4637.52       174.90 o
  -1  19   7       4829.00       4856.96       175.29 o
   0  19   7      23149.78      22103.45       815.89 o
   1  19   7       6643.16       6599.09       201.45 o
   2  19   7        596.83        736.87       122.77 o
   3  19   7        371.74        295.87       137.14 o
   4  19   7        168.22        213.92       183.57 o
   5  19   7        182.72        445.65       162.74 o
   6  19   7      15583.76      16046.19       666.96 o
   7  19   7       1768.67       1881.94       210.79 o
  -7  20   7       7243.77       6863.23       363.99 o
  -6  20   7        284.51        310.79       144.86 o
  -5  20   7        610.50        688.50       128.64 o
  -4  20   7       2881.90       3034.53       186.68 o
  -3  20   7       2148.66       2017.90       152.27 o
  -2  20   7        182.94        184.24        89.06 o
  -1  20   7      12508.91      11281.00       380.19 o
   0  20   7       5152.51       5009.44       225.91 o
   1  20   7      26347.99      24795.53       619.77 o
   2  20   7       1572.23       1121.98       180.42 o
   3  20   7       2126.16       2005.70       235.81 o
   4  20   7       9912.78       9652.99       463.64 o
   5  20   7       3808.04       3740.13       305.11 o
   6  20   7        235.99        133.20       243.27 o
   7  20   7        736.01        984.49       222.42 o
  -7  21   7        124.38         64.73       155.52 o
  -6  21   7       4559.55       4413.11       353.87 o
  -5  21   7      11672.62      11435.73       377.92 o
  -4  21   7          0.31         36.74        98.89 o
  -3  21   7        194.44        272.57       101.72 o
  -2  21   7       8010.16       7479.73       270.93 o
  -1  21   7       4458.73       4510.27       178.71 o
   0  21   7       8049.19       8061.17       240.07 o
   1  21   7      11204.26      10950.19       513.90 o
   2  21   7        404.91        242.72       137.26 o
   3  21   7       1039.87       1239.14       398.23 o
   4  21   7        999.42       1179.73       199.88 o
   5  21   7       1625.15       2129.93       253.78 o
   6  21   7      13142.12      13185.12       604.81 o
   7  21   7        410.04         61.64       178.68 o
  -6  22   7       1641.77       1461.99       204.20 o
  -5  22   7        598.35        548.80       130.67 o
  -4  22   7        403.21        471.17       122.89 o
  -3  22   7          1.91        195.30       101.26 o
  -2  22   7        774.28        763.88       118.66 o
  -1  22   7       1264.67       1314.80       127.99 o
   0  22   7        553.23        548.29       100.71 o
   1  22   7       6377.77       6672.71       469.37 o
   2  22   7       2667.33       3422.13       276.91 o
   3  22   7       4794.61       4345.71       312.38 o
   4  22   7       4578.10       4855.18       340.49 o
   5  22   7          6.61         40.36       139.81 o
   6  22   7         51.10        168.52       178.13 o
  -6  23   7         41.33       -104.71       150.08 o
  -5  23   7       1080.59       1493.18       199.76 o
  -4  23   7         23.53        106.04       110.15 o
  -3  23   7         47.00        109.94       111.37 o
  -2  23   7        511.51        546.25       133.68 o
  -1  23   7         64.79         92.02       111.14 o
   0  23   7          3.81         45.61        83.01 o
   1  23   7       3078.83       3014.76       261.87 o
   2  23   7        885.89       1018.76       187.11 o
   3  23   7       1682.48       1889.22       238.33 o
   4  23   7        188.88        391.12       169.38 o
   5  23   7       9765.47      11173.01       547.36 o
   6  23   7       4218.79       4530.62       460.67 o
  -5  24   7        455.85        662.38       172.99 o
  -4  24   7       1464.49       1453.78       192.71 o
  -3  24   7        711.82        739.61       260.04 o
  -2  24   7        200.67         95.25       115.87 o
  -1  24   7        360.06        431.53       122.17 o
   0  24   7        922.83       1182.29       184.04 o
   1  24   7        413.42        174.37       173.12 o
   2  24   7        437.92        224.00       155.60 o
   3  24   7        471.85        517.83       182.58 o
   4  24   7       2365.18       2176.91       264.50 o
   5  24   7        630.69        660.60       207.23 o
  -5  25   7        755.19        791.47       219.05 o
  -4  25   7         14.00         36.45       122.53 o
  -3  25   7        534.19        761.33       162.08 o
  -2  25   7        377.22        342.81       143.04 o
  -1  25   7         69.95         53.18       121.13 o
   0  25   7       4326.30       4064.60       799.45 o
   1  25   7        403.76        362.88       177.78 o
   2  25   7         25.77       -123.15       156.46 o
   3  25   7       7022.37       8027.24       575.34 o
   4  25   7        396.92        644.79       203.15 o
  -4  26   7       2921.77       3534.48       328.95 o
  -3  26   7       1737.83       1799.20       233.06 o
  -2  26   7       1242.41       1257.04       179.21 o
  -1  26   7       5342.64       5541.90       331.85 o
   0  26   7       1059.77        683.04       285.06 o
   1  26   7         52.30         32.81       165.68 o
   2  26   7       2529.78       3151.16       658.17 o
   3  26   7         24.31       -151.72       159.09 o
   4  26   7       3145.43       2879.10       397.74 o
  -3  27   7       3278.59       3557.88       264.31 o
  -2  27   7        764.59        794.72       233.28 o
  -1  27   7       2062.37       2485.19       275.46 o
   0  27   7       7436.06       8597.98       674.09 o
   1  27   7        158.22        263.53       190.52 o
   2  27   7       1736.14       1638.09       260.18 o
  -1  28   7       5368.07       4930.54       544.74 o
   0  28   7        272.56        883.03       331.32 o
   1  28   7        285.58        346.83       333.31 o
 -10   0   8       5730.42       5386.04       375.33 o
  -8   0   8        441.75        576.10       188.30 o
  -6   0   8        246.86        386.41       144.02 o
  -4   0   8       8268.67       7380.68       247.70 o
  -2   0   8         11.30         98.36        78.60 o
   0   0   8          9.11        266.89        47.94 o
   2   0   8      39933.16      41511.33      1010.96 o
   4   0   8      29364.25      28447.19       772.65 o
   6   0   8         84.43        166.69        92.16 o
   8   0   8       1630.38       1808.84       361.67 o
  10   0   8       1945.03       2009.83       437.29 o
 -10   1   8        199.29        247.13       111.87 o
  -9   1   8         96.58        190.60        97.79 o
  -8   1   8        412.71        373.31        89.51 o
  -7   1   8       2840.00       2800.55       121.88 o
  -6   1   8       6281.51       5981.73       169.04 o
  -5   1   8      33316.00      33279.53       608.72 o
  -4   1   8       3756.42       3814.44       119.47 o
  -3   1   8       5493.95       5108.33       132.96 o
  -2   1   8       7985.01       7847.93       171.83 o
  -1   1   8        212.27         86.87        30.30 o
   0   1   8       3125.75       2434.80        76.36 o
   1   1   8          5.49         83.00        37.18 o
   2   1   8      10360.49      10181.10       201.11 o
   3   1   8        624.17        995.34        54.12 o
   4   1   8       2759.01       2745.77        87.74 o
   5   1   8       2906.15       3132.30       148.56 o
   6   1   8        409.12        346.23        75.57 o
   7   1   8       8462.63       8230.82       326.36 o
   8   1   8        331.73        320.54       173.70 o
   9   1   8       5720.49       4307.70       524.35 o
  10   1   8       5284.85       5371.70       435.46 o
 -10   2   8       2162.32       2352.96       189.45 o
  -9   2   8         78.15         12.07        90.54 o
  -8   2   8       5204.38       5224.24       202.37 o
  -7   2   8          8.91         18.51        58.16 o
  -6   2   8       2377.10       2389.14       104.89 o
  -5   2   8       8641.96       8359.78       220.20 o
  -4   2   8       5440.63       4806.62       133.87 o
  -3   2   8      56656.82      55229.50       954.02 o
  -2   2   8      33425.24      34318.24       604.89 o
  -1   2   8       2168.23       2127.26        79.70 o
   0   2   8        467.38        594.84        62.87 o
   1   2   8       1758.37       2080.88        66.68 o
   2   2   8      64241.43      65606.62      1111.24 o
   3   2   8       4063.08       3770.34        98.97 o
   4   2   8       8813.76       8958.72       189.03 o
   5   2   8      73588.76      74992.85      1414.78 o
   6   2   8       4368.77       4448.88       153.38 o
   7   2   8        551.96        575.06       121.04 o
   8   2   8       8479.09       8636.62       484.62 o
   9   2   8        260.35        210.55       194.29 o
  10   2   8        508.38        669.12       241.54 o
 -10   3   8        371.05        463.74       156.18 o
  -9   3   8       2641.82       3128.08       198.12 o
  -8   3   8       9144.39       8558.01       265.20 o
  -7   3   8       9852.33      10208.75       282.39 o
  -6   3   8      15376.14      14749.94       314.09 o
  -5   3   8      19579.30      18307.33       364.14 o
  -4   3   8       1347.87       1467.50        81.63 o
  -3   3   8        291.00        527.29        68.43 o
  -2   3   8      34214.48      36147.80       635.79 o
  -1   3   8      18298.42      18882.54       348.43 o
   0   3   8      13085.18      13578.60       257.83 o
   1   3   8      69430.69      68807.86      1161.87 o
   2   3   8      36241.24      39323.63       680.66 o
   3   3   8       2110.19       2001.23        80.08 o
   4   3   8       8067.25       8160.00       203.68 o
   5   3   8       5217.91       5130.54       235.02 o
   6   3   8        856.10        846.85       117.04 o
   7   3   8      23367.69      22123.86      1175.19 o
   8   3   8       7159.07       7552.48       450.80 o
   9   3   8        959.11       1104.35       245.68 o
  10   3   8       3147.51       2855.56       585.54 o
 -10   4   8        489.12        574.50       210.73 o
  -9   4   8        122.99        151.75        99.86 o
  -8   4   8       6355.95       6980.25       427.56 o
  -7   4   8       7956.13       7675.59       236.67 o
  -6   4   8       5587.15       5354.72       165.39 o
  -5   4   8       3291.43       3069.13       160.85 o
  -4   4   8      27201.38      26661.26       492.55 o
  -3   4   8       4551.71       4793.51       129.55 o
  -2   4   8     110465.91     116779.24      1961.63 o
  -1   4   8       1592.77       1461.10        61.81 o
   0   4   8      11672.81      11580.17       226.84 o
   1   4   8          7.24        -26.50        26.50 o
   2   4   8      88499.08      92202.77      1548.72 o
   3   4   8        223.77        314.63        43.42 o
   4   4   8       3056.33       3074.00       125.87 o
   5   4   8      24813.18      24986.91       971.27 o
   6   4   8       7159.17       7083.78       237.97 o
   7   4   8      11143.83      10624.08       511.56 o
   8   4   8      16229.39      17310.14       568.54 o
   9   4   8        241.60        -40.37       182.85 o
  10   4   8       2609.93       3246.91       362.02 o
 -10   5   8          2.17        -53.64       175.37 o
  -9   5   8        718.77        645.17       110.68 o
  -8   5   8        646.43        673.34       137.18 o
  -7   5   8      21048.64      21178.49       483.66 o
  -6   5   8        219.51        259.31        59.34 o
  -5   5   8       6841.58       6941.32       188.51 o
  -4   5   8       2959.41       2908.49       102.52 o
  -3   5   8        533.47        566.79        47.60 o
  -2   5   8       2858.09       3186.34        97.43 o
  -1   5   8        338.63        280.02        39.74 o
   0   5   8        488.57        450.00        39.95 o
   1   5   8     104491.54     107890.69      1808.24 o
   2   5   8       8610.14       9496.70       192.28 o
   3   5   8       2945.15       2889.58       167.87 o
   4   5   8        335.88        292.13        49.51 o
   5   5   8         57.97        104.26        51.91 o
   6   5   8      14510.96      13524.20       620.36 o
   7   5   8       9954.66       9920.88       594.52 o
   8   5   8        489.73        550.72       272.62 o
   9   5   8       8758.25       8540.31       513.36 o
  10   5   8       1275.99       1171.96       589.76 o
 -10   6   8        111.05         95.01       178.78 o
  -9   6   8         19.69        -27.31        95.28 o
  -8   6   8       2273.29       2283.56       141.17 o
  -7   6   8       5994.46       5793.02       203.42 o
  -6   6   8        254.19        318.88        61.87 o
  -5   6   8        362.48        366.73        70.93 o
  -4   6   8      22707.34      22041.14       567.07 o
  -3   6   8      27050.30      27097.27       495.91 o
  -2   6   8       8276.93       7414.28       156.20 o
  -1   6   8      30603.88      33299.14       589.38 o
   0   6   8        166.61        138.34        33.94 o
   1   6   8      19952.83      20027.18       381.34 o
   2   6   8      12552.42      13393.13       258.14 o
   3   6   8      10614.45      10132.18       235.32 o
   4   6   8       2919.42       2968.01       119.74 o
   5   6   8        107.45        137.63        69.07 o
   6   6   8       3218.05       3089.33       204.94 o
   7   6   8       3888.14       3800.89       184.54 o
   8   6   8          2.69        -82.78       110.30 o
   9   6   8        151.87        -75.08       185.50 o
  10   6   8         25.74        458.23       231.63 o
 -10   7   8         12.27         36.66       189.54 o
  -9   7   8       2599.83       2921.82       186.74 o
  -8   7   8        237.06        352.71       105.11 o
  -7   7   8        382.85        186.51        86.46 o
  -6   7   8       2381.27       2674.85       196.64 o
  -5   7   8        204.31        187.16        52.66 o
  -4   7   8         52.89         74.99        44.80 o
  -3   7   8         31.59         19.86        36.92 o
  -2   7   8       1641.44       1736.30        80.91 o
  -1   7   8      34891.45      38158.48       732.41 o
   0   7   8      13680.37      14238.48       275.08 o
   1   7   8       1297.97       1375.77        60.78 o
   2   7   8      20589.69      20404.56       375.32 o
   3   7   8      13943.30      13901.61       304.21 o
   4   7   8      21190.02      20706.66       435.23 o
   5   7   8       1046.04        922.54        98.18 o
   6   7   8       3060.55       2625.16       155.26 o
   7   7   8          8.81        -46.41        78.39 o
   8   7   8         11.17         35.60       116.53 o
   9   7   8         52.74         16.27       200.60 o
  10   7   8          7.42        116.93       207.34 o
 -10   8   8       1005.99       1448.83       257.27 o
  -9   8   8       1634.55       1508.10       201.16 o
  -8   8   8        253.87        405.84       104.55 o
  -7   8   8       2587.51       2918.86       168.85 o
  -6   8   8       3043.66       3266.59       151.57 o
  -5   8   8       3099.01       2837.64       109.27 o
  -4   8   8       1079.84       1129.10        70.12 o
  -3   8   8       6332.09       5617.51       144.90 o
  -2   8   8        874.26        893.70        54.31 o
  -1   8   8     183027.14     196969.53      3023.94 o
   0   8   8       5248.38       5307.78       133.12 o
   1   8   8      19261.42      18927.25       353.50 o
   2   8   8       4119.35       4279.70       112.83 o
   3   8   8       3603.42       3755.64       122.64 o
   4   8   8       5479.73       5486.71       161.41 o
   5   8   8       6276.37       5765.52       246.01 o
   6   8   8        302.97        275.18        89.69 o
   7   8   8       3573.40       3563.94       185.10 o
   8   8   8       1183.02       1267.62       174.73 o
   9   8   8        177.62        232.12       157.17 o
  10   8   8        260.19         -7.94       217.79 o
 -10   9   8       4234.06       5379.82       309.85 o
  -9   9   8         27.64        172.28       133.64 o
  -8   9   8       1231.01       1358.99       136.50 o
  -7   9   8        338.16        336.39       108.79 o
  -6   9   8        105.51        128.61        80.12 o
  -5   9   8       4185.03       4481.39       153.08 o
  -4   9   8      22186.61      21494.74       413.55 o
  -3   9   8       2839.99       2596.21        93.42 o
  -2   9   8      55502.33      55363.91      1048.22 o
  -1   9   8       2257.99       2195.20        80.24 o
   0   9   8      39338.19      42195.05       738.67 o
   1   9   8      17076.68      16619.78       318.07 o
   2   9   8      10605.54      10841.82       223.12 o
   3   9   8       1364.15       1339.51        76.08 o
   4   9   8      59173.06      56636.20      2218.71 o
   5   9   8        162.18        174.13        79.45 o
   6   9   8       4239.64       4369.80       194.72 o
   7   9   8         77.67         90.93        87.12 o
   8   9   8        981.70       1519.77       191.61 o
   9   9   8       1861.77       1996.78       218.45 o
  10   9   8        880.46       1318.91       300.33 o
 -10  10   8          0.68         80.63       144.77 o
  -9  10   8        277.37        337.44       147.31 o
  -8  10   8        582.83        775.99       122.40 o
  -7  10   8       1091.28       1070.01       126.52 o
  -6  10   8       1284.09       1205.43       166.81 o
  -5  10   8      32591.29      32373.98       759.46 o
  -4  10   8       8478.57       8592.90       227.47 o
  -3  10   8       3020.69       2768.54       152.28 o
  -2  10   8       4720.03       5250.30       157.23 o
  -1  10   8     121224.55     124196.00      2276.35 o
   0  10   8      74035.22      82627.05      1404.40 o
   1  10   8      25798.15      26185.78       476.85 o
   2  10   8       1526.94       1352.89        63.78 o
   3  10   8      36070.94      37371.49       735.65 o
   4  10   8         10.31        156.96        81.50 o
   5  10   8      16389.03      16425.61       436.09 o
   6  10   8       3325.93       3515.44       178.27 o
   7  10   8       5895.57       6009.22       315.37 o
   8  10   8       4552.01       4519.47       257.13 o
   9  10   8          1.97       -141.44       141.44 o
 -10  11   8       2636.13       2613.79       337.70 o
  -9  11   8       1896.00       1946.26       310.76 o
  -8  11   8       2342.07       2748.81       184.02 o
  -7  11   8         73.23        239.98        98.60 o
  -6  11   8       4278.75       3787.55       229.85 o
  -5  11   8       2380.64       2579.06       149.58 o
  -4  11   8       6608.65       7311.89       226.26 o
  -3  11   8       1631.80       1613.96       116.55 o
  -2  11   8      35672.35      34177.79       677.15 o
  -1  11   8      17667.45      16650.89       360.46 o
   0  11   8        665.68        636.79        49.39 o
   1  11   8        725.91        942.54        97.04 o
   2  11   8        662.50        623.47        56.54 o
   3  11   8      44431.04      43236.84      1515.23 o
   4  11   8      44400.45      44467.04       999.85 o
   5  11   8       2006.86       2026.16       140.67 o
   6  11   8          7.87        -78.28        78.28 o
   7  11   8          7.19        -43.28        89.47 o
   8  11   8       2774.48       3325.81       201.69 o
   9  11   8        186.67        522.03       161.07 o
  -9  12   8        140.27         82.46       143.73 o
  -8  12   8        722.56        839.27       130.85 o
  -7  12   8       4690.26       4641.49       355.36 o
  -6  12   8       9466.85       9162.50       307.78 o
  -5  12   8        693.03        631.95       103.34 o
  -4  12   8       8511.92       8583.14       232.87 o
  -3  12   8       5208.09       5437.59       180.55 o
  -2  12   8         91.90        104.66        52.34 o
  -1  12   8      19667.84      19459.62       413.20 o
   0  12   8      31875.29      30702.19       555.28 o
   1  12   8      13228.36      13427.24       275.23 o
   2  12   8       3885.78       3719.76       114.59 o
   3  12   8        963.84        980.65        87.09 o
   4  12   8        151.90        366.34       185.90 o
   5  12   8      19950.83      19836.19       511.92 o
   6  12   8         20.72         20.21        96.88 o
   7  12   8       2514.63       2629.73       176.35 o
   8  12   8       1945.99       1935.83       169.18 o
   9  12   8        430.78        512.32       189.75 o
  -9  13   8       1733.62       1659.73       233.26 o
  -8  13   8       4606.65       4511.03       277.49 o
  -7  13   8          2.17         56.87        85.93 o
  -6  13   8        960.37        747.91       161.03 o
  -5  13   8       1980.19       2087.07       145.18 o
  -4  13   8       2760.03       2341.92       144.89 o
  -3  13   8       2925.44       3006.38       127.58 o
  -2  13   8       3735.17       3462.85       144.09 o
  -1  13   8       7794.05       7558.44       210.33 o
   0  13   8       7144.25       7007.08       284.70 o
   1  13   8       1501.71       1598.51        83.45 o
   2  13   8       8321.74       8822.72       219.86 o
   3  13   8       3489.80       3504.50       177.72 o
   5  13   8       4228.42       4112.39       190.63 o
   6  13   8       3978.47       3996.03       200.54 o
   7  13   8        678.99        940.54       140.39 o
   8  13   8        358.21        329.01       127.38 o
   9  13   8       1915.50       2381.41       406.17 o
  -9  14   8         78.26        206.91       155.54 o
  -8  14   8       3218.38       3745.18       265.42 o
  -7  14   8       1020.50       1141.88       182.36 o
  -6  14   8        275.71        375.95       107.61 o
  -5  14   8        415.22        389.97       102.21 o
  -4  14   8       5795.14       5546.57       218.00 o
  -3  14   8       7211.57       7532.77       314.20 o
  -2  14   8       3466.45       3454.55       137.15 o
  -1  14   8         10.28         37.58        53.39 o
   0  14   8         36.11         45.13        54.34 o
   1  14   8       2023.82       1891.72        98.14 o
   2  14   8       9311.37       8997.71       207.28 o
   3  14   8       3437.94       3476.92       188.78 o
   4  14   8       5240.10       5255.88       211.49 o
   5  14   8      12097.40      11589.42       353.32 o
   6  14   8       2907.59       3124.66       182.95 o
   7  14   8      10012.22       9093.01       322.61 o
   8  14   8        466.70        320.68       122.90 o
   9  14   8       1210.53       1346.61       398.73 o
  -9  15   8        906.95       1200.68       223.55 o
  -8  15   8       2005.00       1951.77       217.20 o
  -7  15   8        314.48        382.02       118.73 o
  -6  15   8       1354.35       1251.90       140.27 o
  -5  15   8      11460.21      10752.25       341.89 o
  -4  15   8        205.30        151.54        84.99 o
  -3  15   8       1711.70       1863.89       130.07 o
  -2  15   8       1447.47       1370.41       108.15 o
  -1  15   8       7258.63       6580.15       195.49 o
   0  15   8       5680.69       5320.27       180.07 o
   1  15   8      11178.24      11483.51       277.70 o
   2  15   8       3235.59       3499.05       169.22 o
   3  15   8       2791.15       2649.37       148.09 o
   4  15   8       1070.18        973.04       133.41 o
   5  15   8        260.27        235.69        97.33 o
   6  15   8          3.51        -93.75        93.75 o
   7  15   8      21351.56      21731.25       589.76 o
   8  15   8        134.12        195.05       144.72 o
  -8  16   8       8080.48       7722.03       418.46 o
  -7  16   8        666.04        791.13       133.24 o
  -6  16   8       2122.22       1678.39       157.60 o
  -5  16   8       2005.24       2048.04       193.27 o
  -4  16   8       2041.69       2079.34       148.71 o
  -3  16   8       2603.17       2655.22       130.85 o
  -2  16   8       2955.58       2736.91       131.60 o
  -1  16   8       1567.27       1443.02        99.33 o
   0  16   8      19469.94      18884.93       415.01 o
   1  16   8       1460.31       1352.76        95.02 o
   2  16   8      45574.50      46100.65      1012.13 o
   3  16   8       4448.69       3977.13       312.14 o
   4  16   8      12144.22      11346.64       408.64 o
   5  16   8       7786.54       7830.27       282.69 o
   6  16   8       4039.73       4499.97       361.11 o
   7  16   8        281.61        395.58       143.14 o
   8  16   8      14243.36      14378.23       531.69 o
  -8  17   8         87.08        195.09       151.34 o
  -7  17   8       1050.28       1293.86       192.34 o
  -6  17   8         74.36         13.13        99.19 o
  -5  17   8      16072.00      15439.37       445.14 o
  -4  17   8      14969.94      13923.43       404.53 o
  -3  17   8       6214.52       5870.33       229.14 o
  -2  17   8      10977.01      10620.33       278.31 o
  -1  17   8      12315.21      12003.21       313.41 o
   0  17   8        344.02        372.66        97.80 o
   1  17   8       3913.65       4050.50       152.69 o
   2  17   8        187.05        293.08       100.93 o
   3  17   8       8687.02       7927.69       317.69 o
   4  17   8      11309.16      10850.85       338.15 o
   5  17   8        195.41        379.62       113.44 o
   6  17   8       5232.92       5831.10       299.80 o
   7  17   8       7914.48       7921.87       369.36 o
   8  17   8          7.58        -54.91       146.13 o
  -8  18   8         18.69        -89.32       145.17 o
  -7  18   8        467.98        740.37       171.83 o
  -6  18   8          3.40        166.13       106.85 o
  -5  18   8       6245.36       5853.79       254.39 o
  -4  18   8       4234.35       4486.88       222.52 o
  -3  18   8       3762.07       3741.76       187.64 o
  -2  18   8          5.12         -5.00        68.00 o
  -1  18   8      11444.35      11184.03       288.11 o
   0  18   8         49.96         28.62        93.80 o
   1  18   8       3170.52       2891.80       129.54 o
   2  18   8       1725.98       1660.91       154.89 o
   3  18   8      19873.99      19160.85       638.86 o
   4  18   8       3444.11       3517.03       290.52 o
   5  18   8       1847.86       2243.40       240.76 o
   6  18   8          2.77        148.67       145.97 o
   7  18   8       7557.38       8254.29       384.17 o
   8  18   8       4872.75       5228.84       326.64 o
  -8  19   8        877.87       1082.93       203.58 o
  -7  19   8        370.42        457.61       172.52 o
  -6  19   8          2.47        137.84       111.38 o
  -5  19   8        367.55        285.17       115.59 o
  -4  19   8       5762.51       5120.26       233.29 o
  -3  19   8        124.48        148.05        93.37 o
  -2  19   8       4680.55       4316.24       183.48 o
  -1  19   8        546.72        596.33        94.46 o
   0  19   8       2173.08       1919.86       116.62 o
   1  19   8        622.89        744.50        86.08 o
   2  19   8         82.28         39.18       120.04 o
   3  19   8       1982.71       2217.23       216.00 o
   4  19   8       4085.05       3514.45       278.78 o
   5  19   8        220.92        405.21       157.32 o
   6  19   8       5569.89       5059.15       505.44 o
   7  19   8        512.92        869.39       240.53 o
  -7  20   8        259.55        332.73       161.15 o
  -6  20   8        527.79        553.95       168.26 o
  -5  20   8        146.71        182.88       110.79 o
  -4  20   8       9835.59      10030.92       351.61 o
  -3  20   8         13.58        110.33        93.23 o
  -2  20   8       4175.67       4195.59       198.39 o
  -1  20   8         61.46        132.05        79.28 o
   0  20   8       7083.51       6711.55       213.46 o
   1  20   8         65.47        -44.73        87.74 o
   2  20   8       2360.10       1979.22       238.09 o
   3  20   8        224.51         81.08       151.73 o
   4  20   8          0.25        261.38       146.67 o
   5  20   8        126.17        341.17       150.30 o
   6  20   8        814.62        738.37       290.28 o
   7  20   8       1373.80       1542.77       257.24 o
  -7  21   8       1821.24       1775.54       228.33 o
  -6  21   8       2136.76       2323.90       232.25 o
  -5  21   8        188.82        351.59       117.47 o
  -4  21   8         27.80        -63.72       104.53 o
  -3  21   8        150.21         80.11        98.36 o
  -2  21   8       2521.06       2740.87       186.77 o
  -1  21   8       1520.06       1645.97       119.26 o
   0  21   8        235.45        215.01        76.92 o
   1  21   8      21738.91      20852.09       758.95 o
   2  21   8         13.40       -100.06       164.67 o
   3  21   8       1684.70       1630.32       212.79 o
   4  21   8       2223.16       2312.68       252.95 o
   5  21   8        824.03        449.97       169.36 o
   6  21   8        521.54        689.68       297.00 o
  -6  22   8        575.21        589.40       170.01 o
  -5  22   8        745.95       1168.67       153.57 o
  -4  22   8      11346.32      10864.61       365.76 o
  -3  22   8       1289.64       1548.33       228.84 o
  -2  22   8       8036.10       7414.77       275.02 o
  -1  22   8       4772.41       5118.94       195.96 o
   0  22   8         23.18        -44.50        78.55 o
   1  22   8       1181.44       1475.63       201.48 o
   2  22   8       6974.92       6967.96       384.27 o
   3  22   8        502.43        175.36       151.70 o
   4  22   8       3073.53       2918.16       277.39 o
   5  22   8       1270.14       1137.85       224.59 o
   6  22   8       2500.62       2446.65       314.16 o
  -6  23   8        203.11        329.80       175.21 o
  -5  23   8       1724.89       2216.49       190.52 o
  -4  23   8        323.37        295.30       127.12 o
  -3  23   8        276.62        126.48       111.25 o
  -2  23   8        845.71        957.66       137.79 o
  -1  23   8       3748.26       3961.07       241.88 o
   0  23   8       2211.69       2042.09       176.96 o
   1  23   8      14844.36      13771.44       576.74 o
   2  23   8       3189.08       3427.01       280.26 o
   3  23   8         82.91        -51.41       146.32 o
   4  23   8       6383.88       5880.05       383.24 o
   5  23   8        202.63         -8.91       158.46 o
  -5  24   8        675.82        804.45       186.99 o
  -4  24   8       1013.47       1249.43       168.31 o
  -3  24   8       5856.17       6142.85       309.98 o
  -2  24   8       1053.51       1119.07       169.58 o
  -1  24   8       5739.79       5989.34       284.04 o
   0  24   8       5664.54       5788.65       349.79 o
   1  24   8       3006.58       2856.64       267.27 o
   2  24   8      10229.99      10034.52       484.10 o
   3  24   8        107.80        326.14       174.67 o
   4  24   8         70.42        170.80       162.16 o
   5  24   8       1777.28       2111.07       323.61 o
  -4  25   8        585.66        766.05       164.65 o
  -3  25   8        179.79        335.98       145.70 o
  -2  25   8        247.01        113.21       137.32 o
  -1  25   8       4037.16       4099.34       516.42 o
   0  25   8       2797.58       3229.34       274.79 o
   1  25   8       1603.80       1812.82       241.03 o
   2  25   8       5393.53       5759.67       580.31 o
   3  25   8       3525.75       3530.91       406.69 o
   4  25   8       1134.54       1168.80       346.99 o
  -4  26   8          9.56        248.36       149.30 o
  -3  26   8       2656.86       2852.94       335.68 o
  -2  26   8       1217.71       1219.61       386.55 o
  -1  26   8       1713.69       1653.55       228.48 o
   0  26   8       4027.09       3891.80       450.22 o
   1  26   8       1149.26       1488.60       231.60 o
   2  26   8        972.87       1272.11       229.69 o
   3  26   8        393.82        705.85       210.67 o
  -2  27   8       1417.66       1583.44       204.32 o
  -1  27   8        572.87        126.36       246.75 o
   0  27   8        130.93         52.24       251.73 o
   1  27   8       1919.16       2335.71       286.69 o
   2  27   8         58.40        -72.55       177.67 o
  -9   0   9       1148.01        926.24       188.46 o
  -7   0   9       3716.25       3752.16       216.26 o
  -5   0   9      41277.14      41385.30      1053.01 o
  -3   0   9      31006.15      30226.29       773.17 o
  -1   0   9     110317.47     109130.07      3428.51 o
   1   0   9       1182.03       1083.88        74.01 o
   3   0   9     239012.66     244700.80      5742.80 o
   5   0   9       6907.98       6347.05       267.97 o
   7   0   9        209.88        210.93       215.41 o
   9   0   9       9372.18       9850.64       782.54 o
 -10   1   9        777.56        834.07       149.55 o
  -9   1   9        307.30        368.70       107.94 o
  -8   1   9        328.48        342.35        91.21 o
  -7   1   9       4437.31       3770.32       212.00 o
  -6   1   9      12720.23      11682.44       266.12 o
  -5   1   9       6163.76       6137.39       166.68 o
  -4   1   9        731.70        809.68        61.01 o
  -3   1   9       4131.17       4014.74       117.86 o
  -2   1   9      32328.61      32179.60       573.71 o
  -1   1   9      35253.32      36670.07       648.31 o
   0   1   9      93249.10      96409.93      1621.08 o
   1   1   9       3355.33       3364.20        93.61 o
   2   1   9      37246.71      40351.47       699.31 o
   3   1   9      11643.98      12332.18       243.15 o
   4   1   9      13971.13      13642.18       269.33 o
   5   1   9       3013.28       2899.76       249.89 o
   6   1   9        148.35        158.98        68.96 o
   7   1   9      11110.34      11333.70       405.07 o
   8   1   9       8845.82       8043.49       454.54 o
   9   1   9        170.84        -12.28       198.50 o
  10   1   9       3346.52       4123.61       413.66 o
 -10   2   9       1964.50       1985.26       190.36 o
  -9   2   9       1537.03       1461.15       155.69 o
  -8   2   9          2.97        149.05        85.29 o
  -7   2   9       3784.53       3547.21       184.31 o
  -6   2   9         69.02        -11.65        50.90 o
  -5   2   9       2798.74       2752.14       115.63 o
  -4   2   9      10410.22       9622.12       215.58 o
  -3   2   9      66996.44      69769.88      1197.14 o
  -2   2   9      35699.63      36431.40       643.76 o
  -1   2   9       2274.84       2177.53       154.45 o
   0   2   9      13076.48      14638.34       278.80 o
   1   2   9       1093.63        856.07        59.66 o
   2   2   9      42029.29      43958.86       758.96 o
   3   2   9      44861.36      43980.95       762.06 o
   4   2   9      20841.55      21426.37       397.25 o
   5   2   9       2127.40       2063.54       119.84 o
   6   2   9        116.12         28.17        67.57 o
   7   2   9       4212.33       4143.46       227.50 o
   8   2   9        525.91        648.45       205.96 o
   9   2   9       2907.45       3846.08       673.09 o
  10   2   9       1890.90       2042.32       599.22 o
 -10   3   9        399.72        449.13       125.53 o
  -9   3   9        498.27        423.25       122.22 o
  -8   3   9       6817.90       6873.34       349.77 o
  -7   3   9        744.80        621.16        77.49 o
  -6   3   9       4392.61       4380.63       162.40 o
  -5   3   9      29356.65      29680.57       604.76 o
  -4   3   9        763.51        753.53        60.55 o
  -3   3   9      19201.11      20931.85       394.87 o
  -2   3   9       6766.27       5976.60       146.47 o
  -1   3   9      27278.80      25882.74       465.07 o
   0   3   9       6204.07       6531.67       166.05 o
   1   3   9         39.78         96.09        30.64 o
   2   3   9         40.53         26.88        35.04 o
   3   3   9       2855.36       2681.67       106.24 o
   4   3   9       3791.82       3959.63       129.64 o
   5   3   9       4672.89       4573.29       150.78 o
   6   3   9          2.98         21.77        89.56 o
   7   3   9       5429.40       5369.96       276.23 o
   8   3   9          0.61        -83.22       211.18 o
   9   3   9         20.70        129.62       196.48 o
  10   3   9        146.25       -171.63       202.07 o
 -10   4   9        270.94        514.35       127.13 o
  -9   4   9       6710.11       6322.61       271.75 o
  -8   4   9       2954.05       2716.67       152.26 o
  -7   4   9        159.31        115.79        77.60 o
  -6   4   9         45.80         67.79        54.58 o
  -5   4   9      17044.62      16115.11       542.58 o
  -4   4   9        536.81        494.69        66.93 o
  -3   4   9      23908.55      24508.20       454.79 o
  -2   4   9       3391.23       4185.10       136.31 o
  -1   4   9        221.27        111.59        94.79 o
   0   4   9      40842.33      42878.88       743.57 o
   1   4   9       4224.79       4336.23       111.89 o
   2   4   9      14080.99      13228.13       255.55 o
   3   4   9        743.22        913.35        60.51 o
   4   4   9      13231.63      13453.17       302.66 o
   6   4   9      10967.90      10085.81       301.52 o
   7   4   9       9670.68       9761.80       568.40 o
   8   4   9        140.80        189.00       212.67 o
   9   4   9       1919.53       2165.43       289.24 o
  10   4   9         31.45        -51.89       202.18 o
 -10   5   9        118.17         -4.16       177.79 o
  -9   5   9       3630.06       4159.40       214.67 o
  -8   5   9       3027.20       3377.82       166.85 o
  -7   5   9        143.41        175.71        79.73 o
  -6   5   9         64.08         61.37       111.83 o
  -5   5   9        157.08        241.60        56.21 o
  -4   5   9       9295.50       9195.87       211.99 o
  -3   5   9      43293.37      43852.74       772.03 o
  -2   5   9       3009.76       3364.03       115.79 o
  -1   5   9         38.06         50.53        34.54 o
   0   5   9       6216.31       5503.84       135.14 o
   1   5   9       8308.28       7531.37       178.29 o
   2   5   9         17.67         63.67        31.44 o
   3   5   9       4097.79       4122.98       128.02 o
   4   5   9      20308.64      20008.76       422.51 o
   5   5   9      23907.47      23330.24       490.58 o
   6   5   9      15622.78      15363.17       411.54 o
   7   5   9       8558.93       8405.44       344.09 o
   8   5   9       3513.26       3618.43       239.26 o
   9   5   9        294.00        270.52       205.53 o
  10   5   9          0.83        113.68       220.78 o
 -10   6   9       1192.56       1288.41       558.92 o
  -9   6   9        521.28        616.71       125.67 o
  -8   6   9         42.30        -58.10        83.27 o
  -7   6   9       8321.35       8101.66       247.19 o
  -6   6   9      30037.66      29932.94       567.17 o
  -5   6   9         18.44        -22.69        48.98 o
  -4   6   9      28721.89      29261.58       542.19 o
  -3   6   9      16155.54      16624.33       327.45 o
  -2   6   9      10871.62      10131.48       217.56 o
  -1   6   9      10350.00      10847.30       225.26 o
   0   6   9      52507.92      53641.48       924.56 o
   1   6   9      14794.18      14255.99       276.11 o
   2   6   9       1809.15       1916.45       124.54 o
   3   6   9       2283.32       2472.28       147.92 o
   4   6   9          8.33         80.12        45.48 o
   5   6   9       1059.75       1319.34       107.02 o
   6   6   9      57109.53      59290.21      1309.54 o
   7   6   9       2606.71       2723.26       238.14 o
   8   6   9         79.29        130.94       120.95 o
   9   6   9       6355.06       6583.61       451.62 o
  10   6   9       1769.58       1971.66       518.62 o
 -10   7   9          3.22        -19.80       188.00 o
  -9   7   9       7354.55       7109.37       486.55 o
  -8   7   9        446.47        409.83       108.35 o
  -7   7   9          2.91        -69.76        69.76 o
  -6   7   9       8563.93       8445.10       245.58 o
  -5   7   9       1648.30       1788.04        89.83 o
  -4   7   9      17025.02      16359.92       331.49 o
  -3   7   9       2440.64       2048.75        85.24 o
  -2   7   9       3505.65       3771.64       111.58 o
  -1   7   9      68736.30      75160.18      1282.56 o
   0   7   9       1482.58       1273.90        61.56 o
   1   7   9      12688.17      11393.25       231.57 o
   2   7   9      11887.46      11566.39       232.83 o
   3   7   9      15977.24      16686.21       462.82 o
   4   7   9      20429.70      20281.21       430.30 o
   5   7   9         27.34         82.34        77.08 o
   6   7   9       4656.92       4262.41       187.75 o
   7   7   9      16183.45      16169.88       448.63 o
   8   7   9        306.35        233.64       127.38 o
   9   7   9         74.03        183.66       352.22 o
  10   7   9       5303.71       5668.32       443.78 o
 -10   8   9        372.42        565.60       209.03 o
  -9   8   9         20.19        -93.85        93.85 o
  -8   8   9        840.87        923.33       127.11 o
  -7   8   9       6542.58       6481.56       252.03 o
  -6   8   9      17008.70      16511.42       395.45 o
  -5   8   9      11767.85      11063.84       251.05 o
  -4   8   9       8347.01       8090.00       253.96 o
  -3   8   9       2178.82       1897.95        97.06 o
  -2   8   9       1634.51       1996.01        89.90 o
  -1   8   9       2917.83       3635.19       160.48 o
   0   8   9      31612.48      32323.23       577.75 o
   1   8   9      16368.70      16916.73       323.69 o
   2   8   9        913.11        890.83        53.51 o
   3   8   9      31020.98      30637.91       611.76 o
   4   8   9       1726.72       1696.27        88.64 o
   5   8   9       2581.11       2324.31       169.03 o
   6   8   9      21077.90      21179.33       539.43 o
   7   8   9       1792.23       1591.14       138.07 o
   8   8   9       4065.86       3907.91       253.16 o
   9   8   9       2057.07       1858.46       287.77 o
  10   8   9       1917.68       1671.90       466.89 o
 -10   9   9        471.70        569.98       191.85 o
  -9   9   9       2040.02       1999.79       261.04 o
  -8   9   9       3563.57       3382.03       193.97 o
  -7   9   9       2162.18       2192.70       157.63 o
  -6   9   9       5444.35       5153.94       216.79 o
  -5   9   9       9554.20       9612.25       253.91 o
  -4   9   9        499.85        472.68        58.05 o
  -3   9   9       3175.58       3224.31       138.14 o
  -2   9   9       2460.46       2229.77        84.97 o
  -1   9   9       5044.65       5361.99       157.92 o
   0   9   9      46477.45      51348.43       892.17 o
   1   9   9      11891.03      12015.97       244.96 o
   2   9   9      22165.72      22319.82       413.39 o
   3   9   9       5194.89       5524.82       178.13 o
   4   9   9        896.05       1035.11       130.86 o
   5   9   9      13141.64      13310.88       537.10 o
   6   9   9       2078.12       1937.57       141.67 o
   7   9   9       2173.53       2480.47       162.04 o
   8   9   9       2600.56       2481.76       340.56 o
   9   9   9       1553.56       1793.15       212.52 o
 -10  10   9         12.71         33.68       140.56 o
  -9  10   9        899.46        752.74       169.89 o
  -8  10   9        417.72        597.41       119.06 o
  -7  10   9       1789.97       1630.03       144.69 o
  -6  10   9      22292.08      22497.47       576.50 o
  -5  10   9       7052.35       6838.14       280.18 o
  -4  10   9        290.20        240.63        62.71 o
  -3  10   9        656.18        795.04        74.20 o
  -2  10   9       2193.19       1902.62        95.36 o
  -1  10   9       4442.32       4612.41       175.72 o
   0  10   9        418.16        603.98        52.68 o
   1  10   9       2413.23       2278.23        84.54 o
   2  10   9       1026.24       1059.90        60.88 o
   3  10   9        518.36        468.25        61.77 o
   4  10   9       6179.56       5852.13       253.40 o
   5  10   9       1172.79       1257.41       176.65 o
   6  10   9       2835.16       2660.63       159.57 o
   7  10   9       1558.24       1613.74       146.82 o
   8  10   9       5197.18       5326.14       317.63 o
   9  10   9       2101.35       2195.24       230.77 o
  -9  11   9         46.03        118.24       137.02 o
  -8  11   9       1033.27       1379.20       150.37 o
  -7  11   9       1476.16       1545.91       147.86 o
  -6  11   9       1715.19       1834.59       145.85 o
  -5  11   9       1455.26       1672.38       132.86 o
  -4  11   9       4692.44       4934.26       165.43 o
  -3  11   9       3604.63       3762.26       140.17 o
  -2  11   9       6538.66       6218.35       181.94 o
  -1  11   9         23.60         -5.00        44.89 o
   0  11   9       1235.34       1143.62        67.92 o
   1  11   9      14831.85      14306.86       288.41 o
   2  11   9       3476.37       3316.67       105.93 o
   3  11   9         33.79         99.92        50.11 o
   4  11   9      10628.80      10610.82       311.70 o
   5  11   9        315.58        210.08        84.11 o
   6  11   9       3021.81       2943.36       169.02 o
   7  11   9        646.54        531.00       115.32 o
   8  11   9         86.88         -0.83       128.77 o
   9  11   9          5.81         77.67       159.57 o
  -9  12   9        299.64        336.78       151.42 o
  -8  12   9       2410.34       2333.57       244.14 o
  -7  12   9      10547.76      10537.74       350.85 o
  -6  12   9       1499.89       1746.84       188.85 o
  -5  12   9         48.33        -36.53        76.14 o
  -4  12   9        317.25        282.17        70.35 o
  -3  12   9       4310.84       3847.19       156.49 o
  -2  12   9       6531.05       6614.11       193.77 o
  -1  12   9        106.21         69.32        50.77 o
   0  12   9     106115.66     108301.51      1835.40 o
   1  12   9      14879.41      15185.12       304.88 o
   2  12   9      16154.29      15181.58       371.54 o
   3  12   9       5008.52       4581.72       200.74 o
   4  12   9       2302.74       2492.40       247.53 o
   5  12   9        111.04         75.75        84.72 o
   6  12   9      14220.73      13558.11       396.28 o
   7  12   9         54.47         53.49        93.49 o
   8  12   9       1256.01       1547.74       272.16 o
   9  12   9      10972.95      11321.47       477.36 o
  -9  13   9       2874.95       2977.46       259.12 o
  -8  13   9         93.92         20.21       107.87 o
  -7  13   9       2540.93       2452.94       176.15 o
  -6  13   9       4348.06       4320.07       213.00 o
  -5  13   9       1682.73       1768.57       143.99 o
  -4  13   9         35.08        -28.78       108.09 o
  -3  13   9      45992.16      44855.34       884.62 o
  -2  13   9        902.48        972.25        82.83 o
  -1  13   9        429.85        394.83        66.15 o
   0  13   9        205.35        169.80        58.79 o
   1  13   9       8360.58       7675.07       185.17 o
   2  13   9       6306.50       6124.53       197.68 o
   3  13   9       2336.53       2082.39       128.77 o
   4  13   9       2736.85       2389.12       147.55 o
   5  13   9      36718.05      35529.21       931.54 o
   6  13   9       5152.80       5478.13       234.13 o
   7  13   9       2451.93       2979.19       265.03 o
   8  13   9          6.91        281.44       120.18 o
   9  13   9        317.35        708.69       189.09 o
  -9  14   9       1430.04       1566.13       268.39 o
  -8  14   9       8868.49       8196.77       385.06 o
  -7  14   9        439.57        395.16       116.59 o
  -6  14   9        165.39        308.09       103.97 o
  -5  14   9         15.38         70.63        87.73 o
  -4  14   9       7766.43       6923.82       248.60 o
  -3  14   9       4348.11       3980.63       209.61 o
  -2  14   9       6651.70       6380.03       193.49 o
  -1  14   9      12517.56      12898.02       306.69 o
   0  14   9      67816.84      68254.59      1291.73 o
   1  14   9       5982.93       5624.41       170.68 o
   2  14   9      10027.56       9790.27       248.90 o
   3  14   9      14712.12      13917.00       497.13 o
   4  14   9       2038.62       1937.15       138.87 o
   5  14   9       9470.59       9208.88       305.38 o
   6  14   9      17912.61      18031.45       498.26 o
   7  14   9        720.64        917.56       150.79 o
   8  14   9       7107.99       7059.93       298.53 o
   9  14   9        179.49        906.91       474.10 o
  -9  15   9       1479.88       1547.00       225.56 o
  -8  15   9       1305.80       1411.32       248.83 o
  -7  15   9        246.72        222.49       117.27 o
  -6  15   9        733.33        858.67       175.71 o
  -5  15   9       4107.20       3774.83       209.79 o
  -4  15   9       3181.04       3246.86       174.36 o
  -3  15   9      26899.32      25436.22       544.26 o
  -2  15   9      22809.85      21891.81       536.29 o
  -1  15   9         97.56          0.33        60.13 o
   0  15   9        135.50         70.90        59.71 o
   1  15   9       2259.99       2230.55       160.41 o
   2  15   9       1952.92       1895.99       148.94 o
   3  15   9         53.49        -51.04        66.84 o
   4  15   9       1445.44       1668.02       132.28 o
   5  15   9      11603.83      11546.40       356.36 o
   6  15   9       1838.77       2237.86       323.41 o
   7  15   9       1582.19       1637.79       163.15 o
   8  15   9         83.75        120.72       258.12 o
  -8  16   9        981.66        753.80       175.55 o
  -7  16   9       1975.90       1999.59       174.99 o
  -6  16   9       1397.86       1659.49       157.33 o
  -5  16   9        739.09        797.10       121.79 o
  -4  16   9        326.53        450.22       109.65 o
  -3  16   9       5470.02       5698.38       192.34 o
  -2  16   9       1517.70       1533.44       106.16 o
  -1  16   9       9469.97      10018.82       425.00 o
   0  16   9       5303.77       4833.83       237.03 o
   1  16   9      13341.48      13259.11       347.78 o
   2  16   9        976.95       1209.31       104.03 o
   3  16   9      10348.56       9313.04       342.38 o
   4  16   9          7.30         83.06        87.17 o
   5  16   9       9702.21      10331.01       335.59 o
   6  16   9       1598.49       1872.08       160.58 o
   7  16   9        483.05        777.37       164.72 o
   8  16   9         82.65        129.77       157.25 o
  -8  17   9       2270.66       2200.72       368.16 o
  -7  17   9       1957.61       1994.26       186.11 o
  -6  17   9       4571.55       4485.55       233.10 o
  -5  17   9       2001.32       2144.82       166.71 o
  -4  17   9       5807.11       5722.65       287.01 o
  -3  17   9       2695.68       2497.72       155.33 o
  -2  17   9      17657.69      17673.56       408.20 o
  -1  17   9        585.93        708.97       102.03 o
   0  17   9       1130.91       1115.71        92.03 o
   1  17   9        104.60        165.80        68.83 o
   2  17   9        847.73        749.82       147.42 o
   3  17   9          9.87        -34.60        87.64 o
   4  17   9        181.17        280.81       115.07 o
   5  17   9       2993.58       3308.05       190.72 o
   6  17   9        947.74        761.50       149.51 o
   7  17   9        894.66        720.91       165.50 o
   8  17   9        490.02        507.12       178.05 o
  -8  18   9         63.83       -176.70       189.70 o
  -7  18   9       1245.56       1415.72       194.06 o
  -6  18   9       2633.49       2924.79       198.53 o
  -5  18   9        766.91        750.44       139.16 o
  -4  18   9        161.68        228.33       103.01 o
  -3  18   9      12579.60      12052.03       364.19 o
  -2  18   9        418.10        262.65        78.08 o
  -1  18   9       2474.77       2514.17       150.40 o
   0  18   9       3696.27       3609.46       146.30 o
   1  18   9       2240.02       2311.75       145.62 o
   2  18   9      14976.98      13694.18       446.37 o
   3  18   9      23811.04      24251.30       704.95 o
   4  18   9        340.43        317.45       117.36 o
   5  18   9       1614.66       1629.13       289.04 o
   6  18   9        373.41        590.44       173.65 o
   7  18   9        871.15       1096.23       180.51 o
  -7  19   9         19.27          8.01       139.97 o
  -6  19   9       2939.74       3045.87       205.22 o
  -5  19   9        148.70        103.95       123.51 o
  -4  19   9       4498.88       4373.49       218.83 o
  -3  19   9       3535.75       3423.29       186.38 o
  -2  19   9       1351.24       1403.41       125.07 o
  -1  19   9       5804.94       5516.93       194.49 o
   0  19   9       8538.01       8573.13       258.10 o
   1  19   9        605.95        424.19       104.40 o
   2  19   9       5623.19       5880.43       272.57 o
   3  19   9        146.06        163.70       122.53 o
   4  19   9      14701.93      14741.89       607.67 o
   5  19   9       3435.76       2955.64       270.72 o
   6  19   9         52.25         53.70       230.33 o
   7  19   9       2096.54       1920.09       258.10 o
  -7  20   9       3397.42       3332.86       273.67 o
  -6  20   9         89.15         47.87       112.82 o
  -5  20   9        488.95        373.57       123.37 o
  -4  20   9        182.39        254.93       107.60 o
  -3  20   9      13086.90      12793.61       388.01 o
  -2  20   9       9603.30       9212.30       268.32 o
  -1  20   9        260.27        217.30        84.15 o
   0  20   9          5.71         92.21        72.73 o
   1  20   9      16916.14      16883.85       528.56 o
   2  20   9      10039.60       8713.65       344.74 o
   3  20   9      13575.24      14188.06       588.00 o
   4  20   9       5031.76       4797.03       331.87 o
   5  20   9        217.15        413.42       167.97 o
   6  20   9        215.50         43.79       152.68 o
   7  20   9        527.41        625.99       207.47 o
  -7  21   9         87.17        312.58       169.03 o
  -6  21   9       2113.58       2802.73       384.47 o
  -5  21   9       3124.57       3041.21       206.93 o
  -4  21   9       6868.00       6435.80       273.29 o
  -3  21   9        471.76        683.16       121.29 o
  -2  21   9          3.44        108.24        96.74 o
  -1  21   9       5459.27       5601.32       202.09 o
   0  21   9        878.33        818.03       142.55 o
   1  21   9        654.67        866.64       140.69 o
   2  21   9       1228.51       1497.07       257.70 o
   3  21   9        137.13        195.30       146.94 o
   4  21   9      12696.17      12230.67       548.94 o
   5  21   9        795.39       1217.26       291.03 o
   6  21   9       4531.50       4176.84       341.56 o
  -6  22   9        118.72         87.20       164.43 o
  -5  22   9        116.66        118.94       140.39 o
  -4  22   9        333.88        240.52       115.75 o
  -3  22   9       2814.12       2628.80       261.47 o
  -2  22   9       9327.38       8792.66       419.70 o
  -1  22   9        578.52        606.98        99.92 o
   0  22   9         39.17        216.66        97.12 o
   1  22   9       2596.89       2583.46       273.37 o
   2  22   9        526.32       1009.93       187.18 o
   3  22   9        248.48         10.56       140.88 o
   4  22   9       4924.33       4965.02       349.62 o
   5  22   9        314.48        247.66       174.05 o
   6  22   9         11.99        316.89       191.49 o
  -6  23   9        794.13        833.47       193.95 o
  -5  23   9        381.02        172.13       122.76 o
  -4  23   9       2313.31       2159.40       185.31 o
  -3  23   9       1257.79       1543.51       161.84 o
  -2  23   9       1342.34       1681.98       156.03 o
  -1  23   9          8.28        -86.64        86.64 o
   0  23   9         89.15        342.84       151.95 o
   1  23   9       1213.00        875.11       189.23 o
   2  23   9        284.07        500.11       172.76 o
   3  23   9        186.83        388.21       164.81 o
   4  23   9       1698.22       1546.05       236.72 o
   5  23   9       1680.27       1547.46       243.39 o
  -5  24   9         24.72         74.34       122.19 o
  -4  24   9       1358.02       1585.94       189.05 o
  -3  24   9       1878.09       1983.26       175.35 o
  -2  24   9        104.02        -76.40       116.54 o
  -1  24   9       1185.93       1081.32       156.76 o
   0  24   9         34.54        -36.29       150.36 o
   1  24   9        159.64        381.93       160.46 o
   2  24   9          1.50        -15.36       151.14 o
   3  24   9       1252.68       1382.99       229.22 o
   4  24   9        275.65        406.44       186.09 o
   5  24   9        458.40        535.18       201.47 o
  -4  25   9         82.99         24.10       145.75 o
  -3  25   9       1955.11       2592.46       230.69 o
  -2  25   9       3655.17       3423.64       239.82 o
  -1  25   9       4109.35       4614.56       737.52 o
   0  25   9        301.09        422.85       191.53 o
   1  25   9        943.17       1154.13       219.33 o
   2  25   9       2178.06       1986.19       265.41 o
   3  25   9       1666.71       1420.56       234.43 o
   4  25   9        281.42        256.77       247.00 o
  -3  26   9        205.34        180.66       153.02 o
  -2  26   9        820.62        911.77       169.33 o
  -1  26   9        182.35        695.98       274.11 o
   0  26   9       2300.94       2468.51       401.97 o
   1  26   9        272.30        216.63       175.35 o
   2  26   9        458.24        744.74       209.61 o
   3  26   9       6595.72       6739.81       437.21 o
  -2  27   9       1487.91       1593.11       199.40 o
  -1  27   9        711.56        455.20       293.02 o
   0  27   9       4488.12       5834.97       575.59 o
   1  27   9        270.53        108.76       194.73 o
   2  27   9       3276.58       3524.16       484.55 o
 -10   0  10       6392.28       5844.71       667.62 o
  -8   0  10       2955.88       2786.21       363.91 o
  -6   0  10      17419.77      17451.67       596.96 o
  -4   0  10        177.25        201.83        81.34 o
  -2   0  10      79797.23      82817.30      1992.57 o
   0   0  10        805.01        551.54        86.90 o
   2   0  10      58622.59      62199.01      1501.71 o
   4   0  10      13981.59      14137.00       398.29 o
   6   0  10        945.73        936.11       137.70 o
   8   0  10        295.52        506.93       283.56 o
  10   0  10          0.42        129.84       316.40 o
 -10   1  10        120.03        112.51       109.95 o
  -9   1  10         14.53         48.09       106.20 o
  -8   1  10       5643.00       5931.71       250.96 o
  -7   1  10      12170.54      11667.92       297.86 o
  -6   1  10        638.81        737.72        75.09 o
  -5   1  10       8591.17       7433.97       193.93 o
  -4   1  10        429.28        461.81        55.08 o
  -3   1  10       1095.62        902.82        61.49 o
  -2   1  10        300.85        340.52        44.68 o
  -1   1  10      38154.50      36230.17       638.01 o
   0   1  10      93015.55     101503.20      1709.60 o
   1   1  10         62.93        192.11        35.49 o
   2   1  10       3286.19       4088.28       126.26 o
   3   1  10        570.78        353.80        40.85 o
   4   1  10       1056.17       1031.73        58.39 o
   5   1  10       1637.92       1971.53       113.38 o
   6   1  10       1980.18       1906.19       124.00 o
   7   1  10       7690.92       7256.78       334.06 o
   8   1  10      11967.07       9793.58       522.96 o
   9   1  10      11120.68      11185.23       782.79 o
  10   1  10         85.16        179.51       213.68 o
 -10   2  10       1441.65       1578.20       173.49 o
  -9   2  10        215.70         87.84       136.93 o
  -8   2  10        601.55        775.81       106.98 o
  -7   2  10       1865.35       1722.14       102.43 o
  -6   2  10        207.49        148.90        55.74 o
  -5   2  10       8724.90       7977.32       340.88 o
  -4   2  10       1865.29       1598.33        97.53 o
  -3   2  10      52613.40      55143.22       960.36 o
  -2   2  10      45160.61      47881.69       835.04 o
  -1   2  10       1302.21       1061.11       102.82 o
   0   2  10        157.71        191.95        40.82 o
   1   2  10        791.38        560.32        61.37 o
   2   2  10       8092.54       8189.42       175.94 o
   3   2  10       7418.22       7156.40       160.40 o
   4   2  10       2434.92       2517.85       136.15 o
   5   2  10      31265.30      30727.53       649.57 o
   6   2  10      32219.38      32349.06       748.77 o
   7   2  10       4147.41       3865.64       221.65 o
   8   2  10          0.11        264.51       179.36 o
   9   2  10       3193.57       3546.83       347.03 o
  10   2  10       4666.68       4102.09       556.43 o
 -10   3  10        728.31        848.39       141.07 o
  -9   3  10        188.83        195.85       115.25 o
  -8   3  10       8926.93       8597.57       268.66 o
  -7   3  10        106.65        101.47        62.31 o
  -6   3  10       1151.46       1203.55        84.54 o
  -5   3  10      18470.68      16812.82       498.96 o
  -4   3  10       7111.77       7248.27       203.13 o
  -3   3  10       8843.99       8656.83       197.55 o
  -2   3  10       5906.75       5927.68       149.65 o
  -1   3  10      22020.72      20136.29       409.35 o
   0   3  10      19074.17      18423.95       345.01 o
   1   3  10      44232.73      44433.05       770.39 o
   2   3  10        119.62        146.91        62.76 o
   3   3  10       2652.79       2591.39        83.69 o
   4   3  10       1806.31       1796.38        88.78 o
   5   3  10      39837.79      37804.80       751.81 o
   6   3  10        847.49        861.24       127.35 o
   7   3  10        313.65        500.27       118.21 o
   8   3  10      14439.78      15161.20       692.11 o
   9   3  10         34.60         16.61       180.26 o
  10   3  10       1595.57       2234.42       497.98 o
 -10   4  10          2.48        -10.73       137.61 o
  -9   4  10        639.40        824.38       119.00 o
  -8   4  10        333.38        243.82       108.36 o
  -7   4  10       2658.85       2672.86       142.78 o
  -6   4  10        980.07       1018.97        80.42 o
  -5   4  10       3394.76       3295.62       120.72 o
  -4   4  10      59957.21      60685.99      1057.43 o
  -3   4  10       4113.12       4273.30       125.28 o
  -2   4  10        869.44        762.72        57.22 o
  -1   4  10        122.81        217.54        68.75 o
   0   4  10       2811.72       2609.72        93.96 o
   1   4  10       3475.05       3526.45       102.56 o
   2   4  10      12587.53      12100.37       240.77 o
   3   4  10       1870.20       2113.38        94.53 o
   4   4  10      74128.38      77081.03      1451.10 o
   5   4  10       1738.16       2001.78       184.57 o
   6   4  10       2162.31       2125.38       172.34 o
   7   4  10        112.73         75.78       140.98 o
   8   4  10          0.31         87.42       175.53 o
   9   4  10         86.70        234.10       207.37 o
  10   4  10       6853.65       5931.01       543.25 o
 -10   5  10       6369.77       6395.88       347.42 o
  -9   5  10       1020.13       1104.84       142.79 o
  -8   5  10       2286.88       2195.47       142.62 o
  -7   5  10       1106.88        964.48       103.66 o
  -6   5  10       6555.72       6383.59       189.44 o
  -5   5  10       5427.53       4680.46       164.54 o
  -4   5  10      24342.18      24194.89       461.16 o
  -3   5  10       1243.73        926.00        76.51 o
  -2   5  10       3010.01       3295.58       122.45 o
  -1   5  10      61528.52      62723.29      1393.61 o
   0   5  10       5611.06       4812.97       126.88 o
   1   5  10      81987.51      85440.98      1446.96 o
   2   5  10       9353.31       8757.50       210.45 o
   3   5  10        193.03        225.09        69.08 o
   4   5  10       2405.24       2474.36       104.51 o
   5   5  10      50506.43      50168.91       977.07 o
   6   5  10       3520.08       3587.28       186.77 o
   7   5  10       1059.80        825.09       143.00 o
   8   5  10        480.28        468.39       139.79 o
   9   5  10       1995.86       1580.34       277.87 o
  10   5  10       1275.92       1348.37       285.17 o
 -10   6  10        215.42        121.72       196.43 o
  -9   6  10       1485.34       1734.31       166.32 o
  -8   6  10       3481.55       3173.50       190.59 o
  -7   6  10        178.08        353.42        86.47 o
  -6   6  10       1601.34       1744.61       124.43 o
  -5   6  10       6526.68       6013.94       169.05 o
  -4   6  10      11024.38      11916.54       260.83 o
  -3   6  10      34018.21      35321.27       637.62 o
  -2   6  10        423.90        432.65        48.19 o
  -1   6  10       7170.37       7370.67       172.77 o
   0   6  10       2056.21       1882.25       101.38 o
   1   6  10       1132.58       1173.28        60.23 o
   2   6  10       2964.64       2877.42       143.22 o
   3   6  10       3439.57       3761.49       164.22 o
   4   6  10      26044.27      27620.04       564.92 o
   5   6  10      18103.62      18963.66      1113.60 o
   6   6  10       2196.33       2263.50       140.57 o
   7   6  10        257.49        188.24       119.06 o
   8   6  10       1068.46       1220.36       169.85 o
   9   6  10       1592.95       1816.97       431.81 o
  10   6  10         19.83       -209.03       209.03 o
 -10   7  10       1017.55       1048.28       401.22 o
  -9   7  10       1929.74       2017.29       171.93 o
  -8   7  10        483.49        416.57       115.74 o
  -7   7  10       3519.92       3372.56       173.21 o
  -6   7  10      10027.93       9954.69       323.37 o
  -5   7  10       1535.12       1710.26        95.85 o
  -4   7  10       8709.64       8264.37       186.34 o
  -3   7  10        359.91        455.19        59.81 o
  -2   7  10       4671.81       4476.73       126.17 o
  -1   7  10       5765.94       5094.96       136.08 o
   0   7  10      12333.26      10754.82       225.34 o
   1   7  10       2430.54       2579.86        87.93 o
   2   7  10     101287.17     106314.51      1793.59 o
   3   7  10       6596.28       5964.21       169.66 o
   4   7  10      13549.03      12327.31       443.62 o
   5   7  10       3670.76       3250.45       190.23 o
   6   7  10       6891.89       6635.82       242.06 o
   7   7  10        131.01         72.55       104.97 o
   8   7  10        116.53         17.80       130.23 o
   9   7  10        122.39          8.24       198.92 o
 -10   8  10        558.23        356.67       218.28 o
  -9   8  10         50.48        -73.52       104.27 o
  -8   8  10       3008.99       2604.19       158.59 o
  -7   8  10       3638.17       3405.10       188.11 o
  -6   8  10       2751.21       3082.47       241.91 o
  -5   8  10        619.93        574.75        79.24 o
  -4   8  10        486.24        490.06        61.75 o
  -3   8  10      16825.13      17624.63       439.72 o
  -2   8  10        712.96        637.26        56.27 o
  -1   8  10      18814.25      18597.16       358.79 o
   0   8  10      74115.86      81606.69      1391.23 o
   1   8  10      19148.06      19625.10       400.33 o
   2   8  10       4695.61       4188.49       125.75 o
   3   8  10       1901.74       1890.45        93.00 o
   4   8  10       7143.47       7511.04       204.61 o
   5   8  10       6133.20       6505.23       292.28 o
   6   8  10        104.22         51.32        80.65 o
   7   8  10      13299.11      12835.48       459.51 o
   8   8  10        592.52        653.21       164.55 o
   9   8  10        152.91        -11.70       254.71 o
 -10   9  10        100.72         79.76       168.35 o
  -9   9  10        143.57        105.33       119.99 o
  -8   9  10       2539.51       2380.34       194.23 o
  -7   9  10       2561.03       2372.68       163.45 o
  -6   9  10       1371.14       1129.23       124.58 o
  -5   9  10         56.62         59.49        58.65 o
  -4   9  10      14130.14      14362.85       336.80 o
  -3   9  10        120.15         67.66        47.51 o
  -2   9  10      54966.43      55419.07       968.63 o
  -1   9  10       6033.66       6645.24       162.75 o
   0   9  10        664.39        832.06        57.89 o
   1   9  10      20268.29      20360.93       385.73 o
   2   9  10     120755.71     121608.74      2049.17 o
   3   9  10        123.06        180.92        50.97 o
   4   9  10      15940.72      15842.57       415.93 o
   5   9  10        879.81        803.72       102.64 o
   6   9  10       3075.51       2645.87       174.42 o
   7   9  10        650.34        865.65       123.13 o
   8   9  10       6651.97       7094.61       343.67 o
   9   9  10       1516.89       1540.10       208.34 o
  -9  10  10       1567.27       1654.03       166.64 o
  -8  10  10        105.30        142.80       113.47 o
  -7  10  10      13186.03      12620.58       388.29 o
  -6  10  10       1295.11        981.12       123.86 o
  -5  10  10        321.98        344.06        93.18 o
  -4  10  10       2351.63       2259.87       113.67 o
  -3  10  10        283.00        393.06        66.21 o
  -2  10  10      12423.86      11766.19       255.59 o
  -1  10  10      19213.62      18117.04       353.35 o
   0  10  10       4192.81       4071.79       121.45 o
   1  10  10      24350.57      24759.64       460.45 o
   2  10  10       5421.30       5562.28       144.43 o
   3  10  10       3266.85       3433.25       157.04 o
   4  10  10       4735.68       4458.78       237.82 o
   5  10  10       1914.24       1749.11       131.91 o
   6  10  10       9529.48       9498.56       310.57 o
   7  10  10      19587.29      19262.60       523.32 o
   8  10  10        257.00        199.01       134.95 o
   9  10  10       1801.34       2185.06       245.51 o
  -9  11  10        293.68        282.56       148.85 o
  -8  11  10       4907.51       5549.50       256.91 o
  -7  11  10       1068.26       1030.25       135.11 o
  -6  11  10       1535.95       1367.28       170.32 o
  -5  11  10      12345.48      12422.00       368.97 o
  -4  11  10       8062.46       8498.59       235.14 o
  -3  11  10      11204.26       9824.10       573.56 o
  -2  11  10      16847.52      16207.96       407.46 o
  -1  11  10      12045.81      11603.80       279.45 o
   0  11  10       9465.88       9867.46       218.16 o
   1  11  10       1384.49       1686.39        79.80 o
   2  11  10      30383.96      29406.61       754.55 o
   3  11  10      22347.14      21326.71       454.92 o
   4  11  10       3746.15       4086.65       243.61 o
   5  11  10        940.56        931.68       111.31 o
   6  11  10        113.82         93.44        88.74 o
   7  11  10        153.70        148.63       101.36 o
   8  11  10       9535.22       8844.75       403.13 o
   9  11  10         29.55       -136.71       136.71 o
  -9  12  10        624.02        936.76       193.36 o
  -8  12  10       2005.72       1841.96       169.02 o
  -7  12  10       4051.65       3957.98       213.97 o
  -6  12  10       9356.10       8804.10       381.66 o
  -5  12  10       8817.03       8415.37       288.98 o
  -4  12  10       1573.13       1704.93       106.45 o
  -3  12  10         95.93        158.77        62.94 o
  -2  12  10       5748.95       5728.72       286.08 o
  -1  12  10        946.50       1025.41        81.18 o
   0  12  10       3519.17       3440.40       130.46 o
   1  12  10      16048.48      15653.46       437.15 o
   2  12  10      11774.07      11020.60       410.09 o
   3  12  10       6254.01       5759.05       197.41 o
   4  12  10         96.96         78.92        70.53 o
   5  12  10       7296.67       5960.73       317.95 o
   6  12  10       5169.19       5293.17       228.85 o
   7  12  10         49.65         99.72        98.61 o
   8  12  10       1868.58       1724.87       197.17 o
   9  12  10         36.06        -55.13       145.46 o
  -9  13  10        120.92        379.84       166.04 o
  -8  13  10       2211.28       2235.70       234.30 o
  -7  13  10       2815.99       2777.66       192.33 o
  -6  13  10        330.11        279.50       109.79 o
  -5  13  10        537.66        629.15       113.18 o
  -4  13  10      10429.31      10886.82       284.48 o
  -3  13  10       6712.03       5840.65       187.61 o
  -2  13  10        711.41        687.19        92.95 o
  -1  13  10       6278.91       6011.66       166.99 o
   0  13  10        126.31        148.40        60.15 o
   1  13  10       3048.98       3206.46       181.16 o
   2  13  10        651.21        655.75        69.51 o
   3  13  10      13938.15      14301.14       389.03 o
   4  13  10        389.44        421.04        89.85 o
   5  13  10       5345.65       5326.26       223.09 o
   6  13  10       4055.31       4146.57       225.99 o
   7  13  10        285.74        373.93       115.34 o
   8  13  10       4104.77       4209.68       404.54 o
   9  13  10        991.89       1367.79       225.96 o
  -9  14  10       1244.07       1354.21       214.58 o
  -8  14  10        105.34        139.90       119.19 o
  -7  14  10        943.84        903.08       138.18 o
  -6  14  10         64.50         80.93        97.38 o
  -5  14  10      15443.19      14355.02       419.74 o
  -4  14  10        229.45        295.72        92.41 o
  -3  14  10       1930.30       1697.20       120.23 o
  -2  14  10       7852.29       7217.74       408.07 o
  -1  14  10       3954.10       3660.32       141.48 o
   0  14  10       3339.66       2845.01       125.49 o
   1  14  10        249.88        205.81        56.40 o
   2  14  10       1194.27       1203.55        87.39 o
   3  14  10       9310.28       9467.65       317.88 o
   4  14  10       1194.78        999.51       114.42 o
   5  14  10        217.20        929.05       476.93 o
   6  14  10        148.17        136.71       173.84 o
   7  14  10       5010.88       4896.90       241.70 o
   8  14  10        665.89        761.41       152.56 o
  -8  15  10       1339.44       1527.20       210.65 o
  -7  15  10       4075.39       3822.11       221.97 o
  -6  15  10        126.99        129.90       114.70 o
  -5  15  10      21047.43      23285.99      1710.51 o
  -4  15  10       8165.12       7946.08       344.02 o
  -3  15  10       1196.32       1158.75        99.55 o
  -2  15  10        136.53        109.36        69.09 o
  -1  15  10       1135.04        903.28        85.27 o
   0  15  10       2000.51       2177.58       132.84 o
   1  15  10        791.87        919.57        97.30 o
   2  15  10       2282.21       1750.70       118.27 o
   3  15  10       4246.88       4155.44       185.08 o
   4  15  10       3978.84       3597.39       181.57 o
   5  15  10      15546.63      15475.91       857.50 o
   6  15  10        625.22        981.58       135.00 o
   7  15  10       4857.48       4681.75       237.47 o
   8  15  10       2430.16       2692.73       272.75 o
  -8  16  10        416.26        464.42       173.26 o
  -7  16  10        617.50        579.62       131.34 o
  -6  16  10       1587.39       1286.07       150.83 o
  -5  16  10       3742.09       3675.01       203.81 o
  -4  16  10       1246.32       1339.20       132.52 o
  -3  16  10        335.36        316.52        79.38 o
  -2  16  10      10475.07      10703.45       282.12 o
  -1  16  10       6132.64       5775.96       244.29 o
   0  16  10       2521.52       2360.72       121.30 o
   1  16  10       2760.17       2694.61       150.96 o
   2  16  10      12881.85      12791.02       351.20 o
   3  16  10       4821.24       4086.23       254.00 o
   4  16  10       3445.72       3491.09       183.63 o
   5  16  10        298.48        355.45       104.69 o
   6  16  10       3703.32       3692.78       208.47 o
   7  16  10       2888.62       3243.73       206.54 o
   8  16  10       1158.40       1269.63       195.71 o
  -8  17  10       1049.16        820.52       189.87 o
  -7  17  10       1933.29       2237.33       193.75 o
  -6  17  10       5350.44       5610.50       262.23 o
  -5  17  10       7006.37       7201.86       285.53 o
  -4  17  10        181.97        280.77        98.06 o
  -3  17  10          6.13         87.84        87.13 o
  -2  17  10       3161.15       3003.73       143.39 o
  -1  17  10       6827.17       7052.40       217.48 o
   0  17  10       7668.72       7597.97       224.38 o
   1  17  10       1392.27       1486.49       119.18 o
   2  17  10      15001.15      14561.71       565.08 o
   3  17  10        468.42        474.63       132.14 o
   4  17  10        253.87        214.08       111.77 o
   5  17  10       3082.69       3493.27       228.22 o
   6  17  10       4904.61       5145.87       245.32 o
   7  17  10       3179.97       3247.85       244.34 o
   8  17  10        702.99        722.27       234.81 o
  -8  18  10        275.66        367.66       173.89 o
  -7  18  10        728.60        576.06       138.95 o
  -6  18  10         79.48        115.39       128.40 o
  -5  18  10         93.09         97.45       105.87 o
  -4  18  10        241.87        374.56       109.20 o
  -3  18  10         70.42        -85.99        85.99 o
  -2  18  10       7739.90       7289.13       228.45 o
  -1  18  10      22300.46      22076.48       488.70 o
   0  18  10        885.47        682.08        89.00 o
   1  18  10       4854.99       4341.75       188.59 o
   2  18  10        215.66        237.92       107.28 o
   3  18  10         87.77        130.82       103.99 o
   4  18  10        168.67        -14.92       115.62 o
   5  18  10        408.30        465.26       137.36 o
   6  18  10       1548.87       1329.50       214.85 o
   7  18  10       5206.65       5611.97       380.80 o
  -7  19  10       4598.40       4711.19       311.47 o
  -6  19  10       3928.02       4103.37       246.68 o
  -5  19  10        366.48        417.33       126.83 o
  -4  19  10       1599.47       1413.73       245.72 o
  -3  19  10        405.78        476.83       110.32 o
  -2  19  10       2511.85       2524.94       139.61 o
  -1  19  10      15654.44      14930.93       365.46 o
   0  19  10        867.88        725.31        94.51 o
   1  19  10        369.60        390.46       100.17 o
   2  19  10       6448.47       6485.04       300.68 o
   3  19  10       4077.38       3995.33       235.18 o
   4  19  10         16.47        287.28       133.38 o
   5  19  10        471.47        465.11       177.60 o
   6  19  10        686.12        536.87       178.53 o
   7  19  10        798.05       1436.53       240.38 o
  -7  20  10          3.36         65.99       154.97 o
  -6  20  10       5504.82       5661.72       278.66 o
  -5  20  10        118.49        135.60       118.08 o
  -4  20  10       1314.38       1272.85       147.44 o
  -3  20  10       6743.55       6919.44       268.77 o
  -2  20  10        625.40        716.48       102.13 o
  -1  20  10       2061.68       2146.77       136.10 o
   0  20  10       4379.57       4455.74       179.55 o
   1  20  10          1.21        126.09       104.85 o
   2  20  10       2810.22       2250.07       249.42 o
   3  20  10         51.41         80.76       113.65 o
   4  20  10       1378.59       1292.87       202.13 o
   5  20  10        991.15        841.30       194.53 o
   6  20  10        210.80        -38.54       159.53 o
  -6  21  10        475.42        447.50       140.05 o
  -5  21  10         61.94         88.90       122.64 o
  -4  21  10         11.12       -117.85       117.85 o
  -3  21  10       1015.18       1164.31       138.04 o
  -2  21  10       1325.66       1830.87       152.38 o
  -1  21  10      17452.69      17860.00       426.82 o
   0  21  10          9.68        -35.39       100.12 o
   1  21  10       6701.42       6508.52       714.56 o
   2  21  10        530.47        501.66       157.97 o
   3  21  10       2778.32       3044.08       269.28 o
   4  21  10       1504.85       1546.93       224.57 o
   5  21  10       5844.08       5832.11       384.09 o
   6  21  10        205.94        110.47       174.37 o
  -6  22  10        722.63        955.41       306.92 o
  -5  22  10        401.43        297.17       136.13 o
  -4  22  10       4929.58       4888.68       334.97 o
  -3  22  10        171.47        104.30       115.51 o
  -2  22  10         22.33        129.73       102.97 o
  -1  22  10       1994.60       1961.58       135.77 o
   0  22  10        628.48        488.29       118.71 o
   1  22  10       1082.02        938.48       189.31 o
   2  22  10       2664.38       2622.11       256.01 o
   3  22  10       2803.13       2741.77       271.38 o
   4  22  10       8302.82       7414.13       426.28 o
   5  22  10        315.23        342.91       290.78 o
  -5  23  10       3267.56       3060.39       217.72 o
  -4  23  10        308.02        348.53       126.34 o
  -3  23  10        752.26        873.10       143.21 o
  -2  23  10       1119.96       1350.31       151.40 o
  -1  23  10       6667.36       6569.49       236.58 o
   0  23  10       1709.87       2050.68       321.87 o
   1  23  10       3868.66       3691.24       292.72 o
   2  23  10       8003.20       7404.12       571.61 o
   3  23  10       1727.71       1888.84       244.91 o
   4  23  10       4240.78       4315.33       337.70 o
   5  23  10      11387.80      10669.84       583.05 o
  -5  24  10        283.79        111.13       130.49 o
  -4  24  10       7867.42       7515.21       426.02 o
  -3  24  10       3383.55       3389.78       213.98 o
  -2  24  10       2517.28       2628.05       213.80 o
  -1  24  10        450.53        525.68       175.36 o
   0  24  10        652.56        426.82       165.52 o
   1  24  10         37.80         42.24       152.82 o
   2  24  10       4463.71       4872.46       346.51 o
   3  24  10        291.03        514.45       181.45 o
   4  24  10       6974.33       7513.37       444.10 o
  -4  25  10       2269.58       2473.56       240.04 o
  -3  25  10       3164.73       2746.59       238.74 o
  -2  25  10        119.90       -120.78       124.13 o
  -1  25  10        596.66        802.29       192.70 o
   0  25  10       5601.93       6001.71       527.08 o
   1  25  10         94.19        136.44       440.27 o
   2  25  10       2604.19       2642.97       281.18 o
   3  25  10        920.98        714.47       195.71 o
  -3  26  10       2880.80       2978.55       244.99 o
  -2  26  10       3235.64       3511.86       323.01 o
  -1  26  10         24.35       -144.27       221.38 o
   0  26  10        700.16       1112.87       341.27 o
   1  26  10        157.60         55.98       173.57 o
   2  26  10        610.19        489.82       181.21 o
  -1  27  10        102.24        290.03       302.97 o
   0  27  10        400.02        602.45       315.90 o
   1  27  10       3640.26       3913.19       425.84 o
  -9   0  11        623.03        836.24       198.05 o
  -7   0  11       2436.93       2027.86       156.10 o
  -5   0  11        190.00        136.39        87.34 o
  -3   0  11      50899.21      51329.69      1273.36 o
  -1   0  11       3828.22       3610.28       156.69 o
   1   0  11     139303.09     151506.25      3579.40 o
   3   0  11      75100.74      74839.76      1804.21 o
   5   0  11       8567.77       8246.39       363.27 o
   7   0  11       6617.22       6087.19       564.14 o
   9   0  11       1092.78       1802.87       397.49 o
 -10   1  11       2797.76       2712.04       209.17 o
  -9   1  11        485.53        538.90       165.62 o
  -8   1  11        867.06        898.72       107.74 o
  -7   1  11       4507.45       4379.77       185.51 o
  -6   1  11       4881.80       4960.49       156.47 o
  -5   1  11        992.21       1069.59        78.31 o
  -4   1  11        305.38        376.50        62.10 o
  -3   1  11         22.62         47.05        39.80 o
  -2   1  11      41606.52      41652.59       736.60 o
  -1   1  11       5942.89       4955.40       142.53 o
   0   1  11      22522.05      22105.88       409.64 o
   1   1  11       6776.04       7878.98       306.64 o
   2   1  11      25571.55      26645.71       479.90 o
   3   1  11       4774.71       5180.19       130.63 o
   4   1  11       4519.28       4740.89       137.11 o
   5   1  11        570.48        621.34        83.13 o
   6   1  11      32072.08      32083.89       749.60 o
   7   1  11      10889.25      10212.25       383.72 o
   8   1  11        653.87        796.53       221.77 o
   9   1  11        502.52        459.68       209.25 o
  10   1  11          9.63        108.70       201.89 o
 -10   2  11       2049.50       2070.33       188.03 o
  -9   2  11       3356.86       3230.83       208.60 o
  -8   2  11       1873.22       1858.91       135.08 o
  -7   2  11       1037.74       1059.73        85.20 o
  -6   2  11        117.83        144.09        60.24 o
  -5   2  11       1949.77       2231.24       103.24 o
  -4   2  11        906.22       1060.94        72.66 o
  -3   2  11      14212.94      14050.14       290.53 o
  -2   2  11      33966.29      33352.26       601.74 o
  -1   2  11       2250.33       2373.31       117.93 o
   0   2  11        902.20       1027.28       102.34 o
   1   2  11      85806.57      89289.69      1510.99 o
   2   2  11      61426.62      64509.86      1103.60 o
   3   2  11      23559.36      24823.43       453.70 o
   4   2  11       9823.85      10257.33       433.83 o
   5   2  11        585.32        517.08        68.34 o
   6   2  11       9448.45       9081.96       451.75 o
   7   2  11       4098.00       4553.76       259.21 o
   8   2  11        489.32        539.04       195.73 o
   9   2  11          0.04         21.11       179.75 o
  10   2  11       2138.35       1991.19       323.30 o
 -10   3  11        137.55         51.64       106.24 o
  -9   3  11       3096.28       2839.94       198.21 o
  -8   3  11       3926.68       3880.47       181.00 o
  -7   3  11       3641.41       3906.47       147.18 o
  -6   3  11      16999.63      17330.05       364.49 o
  -5   3  11       2306.56       2259.45       103.93 o
  -4   3  11         61.37        205.73        52.79 o
  -3   3  11       1776.98       1812.81       110.20 o
  -2   3  11          0.47         35.88        35.73 o
  -1   3  11      12788.80      12746.40       467.43 o
   0   3  11      32330.19      31808.72       569.17 o
   1   3  11       3205.90       2940.76        95.08 o
   2   3  11      16027.43      15965.95       306.95 o
   3   3  11      23135.62      25188.41       459.22 o
   4   3  11       4596.94       4003.57       136.31 o
   5   3  11       5439.55       5354.09       248.22 o
   6   3  11       1402.21       1342.66       141.80 o
   7   3  11      14662.23      13334.98       537.85 o
   8   3  11        364.99        337.01       191.99 o
   9   3  11        462.57        494.47       217.09 o
  10   3  11       2649.08       2993.54       571.36 o
 -10   4  11        352.92        606.34       165.30 o
  -9   4  11       2405.31       2588.20       241.11 o
  -8   4  11         81.19         47.19        82.34 o
  -7   4  11       2334.66       2228.72       154.67 o
  -6   4  11       1214.68       1124.42        86.01 o
  -5   4  11      62575.63      63125.47      1110.14 o
  -4   4  11       1264.34       1233.76        90.24 o
  -3   4  11        253.21        268.91        48.14 o
  -2   4  11      32036.93      31947.94       579.43 o
  -1   4  11        359.51        524.00        58.12 o
   0   4  11      35546.78      34917.20       619.95 o
   1   4  11       8570.18       7552.96       170.31 o
   2   4  11       4867.43       4832.54       124.90 o
   3   4  11       6118.17       5949.81       166.92 o
   4   4  11       8173.92       7927.70       209.74 o
   5   4  11        139.28        174.35        58.71 o
   6   4  11         69.38        179.96        98.87 o
   7   4  11       8222.90       7845.88       332.32 o
   8   4  11       1907.67       1869.95       520.86 o
   9   4  11       1637.05       1272.02       262.99 o
  10   4  11         14.98         32.39       218.45 o
 -10   5  11         56.40        104.70       154.60 o
  -9   5  11         86.35         63.71       104.18 o
  -8   5  11       4287.01       4284.86       189.19 o
  -7   5  11        870.65        827.06        99.41 o
  -6   5  11      22527.80      21952.02       447.58 o
  -5   5  11       4443.82       4676.43       148.46 o
  -4   5  11        777.01        845.90        73.58 o
  -3   5  11       7086.54       6784.74       171.62 o
  -2   5  11       5320.82       5025.98       168.55 o
  -1   5  11       7273.18       6152.99       179.84 o
   0   5  11      26332.32      27757.44       507.91 o
   1   5  11      18586.96      18728.45       353.30 o
   2   5  11      11815.61      12275.08       247.73 o
   3   5  11      10184.67       9856.13       239.38 o
   4   5  11        230.39        341.45        58.70 o
   5   5  11       3103.73       3170.52       146.98 o
   6   5  11       1682.55       1985.34       314.93 o
   7   5  11        101.00        179.36       109.79 o
   8   5  11       1655.33       1688.23       228.25 o
   9   5  11      11091.54      10288.45       560.87 o
 -10   6  11       1317.53       1647.93       208.28 o
  -9   6  11       4113.82       4037.13       504.07 o
  -8   6  11          0.66         11.26        92.95 o
  -7   6  11        337.77        443.24       109.20 o
  -6   6  11      22664.46      22871.20       459.18 o
  -5   6  11       2139.16       1926.91        96.97 o
  -4   6  11        110.31         98.00        50.70 o
  -3   6  11       2721.85       2657.65       102.41 o
  -2   6  11        354.17        489.32        53.30 o
  -1   6  11      17777.73      18704.59       359.98 o
   0   6  11      29855.79      29802.39       539.43 o
   1   6  11         67.17         94.82        38.06 o
   2   6  11      15697.98      15291.56       299.87 o
   3   6  11        928.34       1087.22        73.22 o
   4   6  11      13438.33      12810.22       404.41 o
   5   6  11       1110.70       1137.25       120.35 o
   6   6  11      15735.32      15400.95       491.41 o
   7   6  11      17644.96      16301.17       540.98 o
   8   6  11        443.78        482.62       144.12 o
   9   6  11       2682.62       2105.87       299.57 o
 -10   7  11         13.86         62.15       224.61 o
  -9   7  11         64.39         17.10       138.51 o
  -8   7  11        275.46        223.89       105.40 o
  -7   7  11       1607.23       1360.17       135.24 o
  -6   7  11         17.21         17.83        74.44 o
  -5   7  11         56.37        117.50        54.51 o
  -4   7  11      16160.43      15245.71       319.37 o
  -3   7  11      24321.31      23297.70       445.06 o
  -2   7  11       5128.59       5188.03       142.06 o
  -1   7  11      20664.21      20266.82       388.29 o
   0   7  11       8612.28       8812.83       274.75 o
   1   7  11      10306.94      10727.24       226.90 o
   2   7  11        394.34        497.70        49.26 o
   3   7  11       8161.30       8558.82       417.85 o
   4   7  11      26133.72      27536.07       566.32 o
   5   7  11        810.64        685.29        96.52 o
   6   7  11       1834.96       1843.83       136.39 o
   7   7  11       3593.99       3476.23       341.53 o
   8   7  11          7.81        198.96       131.33 o
   9   7  11      10045.72      10629.75       881.29 o
 -10   8  11         22.25       -177.39       177.39 o
  -9   8  11         94.26        169.23       111.39 o
  -8   8  11      12479.10      12625.64       401.14 o
  -7   8  11        144.39        147.96        94.78 o
  -6   8  11      15618.70      14244.87       496.45 o
  -5   8  11       1025.81       1103.23        87.89 o
  -4   8  11         57.62         94.52        50.92 o
  -3   8  11      26002.51      26594.13       781.61 o
  -2   8  11      15607.09      14977.32       305.01 o
  -1   8  11        908.22        963.51        76.85 o
   0   8  11         75.09        143.29        41.25 o
   1   8  11       1181.61       1270.16        68.23 o
   2   8  11       5582.21       5436.04       139.99 o
   3   8  11      12831.75      12280.25       499.35 o
   4   8  11       5233.65       5026.54       181.73 o
   5   8  11      12617.62      11848.45       342.99 o
   6   8  11       4099.46       4183.19       194.00 o
   7   8  11       5737.32       5905.20       293.55 o
   8   8  11       1349.31       1172.11       200.05 o
   9   8  11        125.81        221.70       209.58 o
  -9   9  11        759.86        831.95       144.38 o
  -8   9  11         26.19        209.88       139.39 o
  -7   9  11        325.31        404.52        95.14 o
  -6   9  11        802.84        831.72       150.72 o
  -5   9  11       1794.93       1910.19       110.89 o
  -4   9  11        104.67         84.46        76.72 o
  -3   9  11      70792.30      71243.13      1509.02 o
  -2   9  11       6409.88       6333.50       162.80 o
  -1   9  11        644.86        564.99        56.83 o
   0   9  11        377.05        318.40        49.31 o
   1   9  11       8894.60       8462.38       212.87 o
   2   9  11       1440.14       1240.80        79.16 o
   3   9  11       1294.79       1257.32        83.37 o
   4   9  11         27.77        137.44        76.15 o
   5   9  11       4902.81       4589.00       196.13 o
   6   9  11       3682.96       3777.69       186.36 o
   7   9  11       1541.51       2030.61       188.85 o
   8   9  11        233.27         79.21       135.93 o
   9   9  11        113.02         73.00       158.56 o
  -9  10  11        192.16        434.09       131.79 o
  -8  10  11       6551.42       6499.25       322.55 o
  -7  10  11       4451.35       4481.27       327.43 o
  -6  10  11       2224.53       2250.95       159.22 o
  -5  10  11        875.33        830.11        89.35 o
  -4  10  11       3475.49       3276.27       190.05 o
  -3  10  11        962.94       1095.88        87.89 o
  -2  10  11      32217.80      31152.30       632.60 o
  -1  10  11       1317.43       1306.41        84.84 o
   0  10  11         58.96         33.05        42.42 o
   1  10  11      10180.58      10156.08       223.89 o
   2  10  11       1727.73       1383.34       106.89 o
   3  10  11        495.98        637.41        70.73 o
   4  10  11      17165.74      16336.98       436.22 o
   5  10  11        653.97        726.03       101.14 o
   6  10  11         20.49         76.75        85.65 o
   7  10  11       5455.36       5538.01       241.27 o
   8  10  11       4811.38       5702.13       339.69 o
   9  10  11       1828.30       1575.83       213.08 o
  -9  11  11       1941.28       1965.40       188.94 o
  -8  11  11        134.66         55.40       114.01 o
  -7  11  11          1.14        -72.51        93.27 o
  -6  11  11         31.28        139.11        94.98 o
  -5  11  11       4012.28       3850.05       193.01 o
  -4  11  11       5330.50       4788.94       226.19 o
  -3  11  11      13785.53      13770.29       328.93 o
  -2  11  11       4451.78       4162.65       160.30 o
  -1  11  11       6762.34       5760.08       317.07 o
   0  11  11       7352.79       7979.90       191.10 o
   1  11  11       2305.52       2176.90        90.12 o
   2  11  11       5616.41       5056.25       177.20 o
   3  11  11      16862.05      16431.44       370.80 o
   4  11  11      25635.11      24932.06       964.99 o
   5  11  11        404.30        408.80        96.87 o
   6  11  11         18.96         95.73        90.96 o
   7  11  11       2779.75       2799.98       182.43 o
   8  11  11          1.21       -107.68       126.77 o
   9  11  11        478.57        405.66       173.44 o
  -9  12  11        140.52         16.84       204.36 o
  -8  12  11        393.24        501.89       126.94 o
  -7  12  11       4478.11       4272.98       267.58 o
  -6  12  11       1371.74       1456.20       188.20 o
  -5  12  11        113.19        135.46        91.46 o
  -4  12  11        127.57         49.54        69.17 o
  -3  12  11      14914.97      14468.24       344.43 o
  -2  12  11      21824.12      21982.68       475.33 o
  -1  12  11        216.50        142.94        56.65 o
   0  12  11      33045.09      33093.00       664.50 o
   1  12  11        337.51        420.22        61.45 o
   2  12  11        989.92        881.50        75.67 o
   3  12  11        814.43        818.42        78.44 o
   4  12  11      17780.15      17048.12       453.68 o
   5  12  11      10755.40       9873.80       318.61 o
   6  12  11          4.98         -2.84        91.48 o
   7  12  11       1304.89       1621.97       158.56 o
   8  12  11       2213.02       1856.07       211.73 o
   9  12  11       3891.19       3920.11       291.52 o
  -9  13  11         59.02        -49.04       240.43 o
  -8  13  11          7.45         19.66       110.48 o
  -7  13  11        471.96        470.60       125.86 o
  -6  13  11        188.33        122.67       104.63 o
  -5  13  11      11308.48      11131.42       353.27 o
  -4  13  11       7803.31       7147.61       423.04 o
  -3  13  11        383.70        341.60        73.20 o
  -2  13  11        261.43        418.53        68.15 o
  -1  13  11       4283.40       4334.71       214.15 o
   0  13  11         17.10         36.84        55.37 o
   1  13  11        779.34        893.49        75.95 o
   2  13  11       5162.56       4255.94       168.25 o
   3  13  11      24109.90      23516.68       578.29 o
   4  13  11        518.20        480.83        93.65 o
   5  13  11       7386.74       7018.03       261.69 o
   6  13  11       3913.66       4735.98       222.86 o
   7  13  11         57.76         26.43       107.07 o
   8  13  11        289.88        560.71       174.00 o
  -9  14  11        357.95        140.57       258.19 o
  -8  14  11       1460.40       1303.14       158.02 o
  -7  14  11        196.63         63.45       113.31 o
  -6  14  11        702.56        941.57       150.16 o
  -5  14  11       2769.98       3338.60       470.32 o
  -4  14  11       4095.24       4138.20       300.36 o
  -3  14  11       1136.97       1181.00       108.58 o
  -2  14  11       1027.67       1060.20        93.71 o
  -1  14  11       8277.47       7659.98       466.02 o
   0  14  11      28025.12      27021.12       959.01 o
   1  14  11      11828.00      11805.29       287.04 o
   2  14  11       1321.94       1431.81       107.12 o
   3  14  11        486.58        529.33        94.25 o
   4  14  11      20181.83      19857.80       517.63 o
   5  14  11        408.45        558.17       109.77 o
   6  14  11        570.63        695.19       129.25 o
   7  14  11        182.09        251.99       158.47 o
   8  14  11       4183.25       4277.67       292.73 o
  -8  15  11        494.51        692.12       147.01 o
  -7  15  11        924.04        800.24       146.69 o
  -6  15  11       2824.09       3003.49       196.17 o
  -5  15  11       5883.55       5473.25       308.91 o
  -4  15  11       9670.48       9358.04       525.47 o
  -3  15  11         55.28         79.88        81.12 o
  -2  15  11        266.58        280.76        88.82 o
  -1  15  11       1227.86       1079.63        94.98 o
   0  15  11       1071.82        871.12        86.89 o
   1  15  11      15426.42      15547.03       404.43 o
   2  15  11       2213.09       1967.17       207.48 o
   3  15  11      12723.33      12113.73       551.24 o
   4  15  11      14608.02      13898.26       442.61 o
   5  15  11         13.45          6.54        89.04 o
   6  15  11       3520.83       3031.27       190.21 o
   7  15  11         39.49         29.88       115.81 o
   8  15  11       1366.81       2144.42       235.50 o
  -8  16  11        391.79        769.50       187.41 o
  -7  16  11       3304.60       3311.24       217.34 o
  -6  16  11       1472.94       1502.41       167.67 o
  -5  16  11       4575.91       4281.40       324.27 o
  -4  16  11        775.17        894.40       123.84 o
  -3  16  11          6.66         18.61        98.42 o
  -2  16  11       6175.21       6035.00       199.19 o
  -1  16  11       4749.88       4481.41       193.03 o
   0  16  11         84.13        102.67        61.59 o
   1  16  11      63862.84      63818.22      1370.73 o
   2  16  11        132.93        194.30        75.05 o
   3  16  11       1118.23       1204.76       141.96 o
   4  16  11       3770.40       3595.53       218.76 o
   5  16  11       2963.44       3347.24       197.18 o
   6  16  11        291.76         82.98       101.98 o
   7  16  11        258.25         38.90       141.03 o
   8  16  11         64.57         72.32       227.88 o
  -8  17  11         32.98         19.71       161.31 o
  -7  17  11        627.02        654.10       167.09 o
  -6  17  11        268.32        259.64       125.87 o
  -5  17  11        650.16        606.01       126.72 o
  -4  17  11       2384.53       2491.59       170.29 o
  -3  17  11      16270.99      15134.17       372.54 o
  -2  17  11       2456.03       2319.90       131.13 o
  -1  17  11       3849.91       3611.41       155.80 o
   0  17  11       4539.47       4286.67       166.25 o
   1  17  11        767.89        730.94       100.34 o
   2  17  11        169.41        259.51       116.04 o
   3  17  11        409.10        438.33       133.66 o
   4  17  11       9071.46       8174.76       337.73 o
   5  17  11       6895.82       7138.59       321.41 o
   6  17  11       6225.41       6270.29       571.28 o
   7  17  11        653.84        696.32       154.68 o
  -7  18  11         78.54        146.75       122.51 o
  -6  18  11        256.23        248.51       124.25 o
  -5  18  11       1481.84       1626.94       160.17 o
  -4  18  11       1819.92       1906.96       161.01 o
  -3  18  11       7523.10       7165.42       269.67 o
  -2  18  11       2417.15       2351.17       134.22 o
  -1  18  11         67.68        -68.61        68.61 o
   0  18  11      12218.72      11962.14       354.24 o
   1  18  11      20886.62      19896.01       507.55 o
   2  18  11       4697.93       4266.74       253.78 o
   3  18  11       7475.39       7968.62       330.88 o
   4  18  11        332.84        277.61       123.20 o
   5  18  11        229.49        124.46       127.54 o
   6  18  11         20.70         95.69       156.04 o
   7  18  11       1378.52       1475.89       330.58 o
  -7  19  11       1595.58       1534.40       182.98 o
  -6  19  11         55.91        330.72       137.35 o
  -5  19  11          1.15       -100.66       100.66 o
  -4  19  11       1365.91       1532.49       154.32 o
  -3  19  11       4905.38       4756.74       225.87 o
  -2  19  11       2242.71       2184.74       134.19 o
  -1  19  11         50.11        109.43        71.16 o
   0  19  11       7827.93       7437.90       230.98 o
   1  19  11         60.14         79.05       109.27 o
   2  19  11       2050.56       1625.91       167.00 o
   3  19  11        491.27        701.95       140.38 o
   4  19  11       5596.09       4732.37       263.51 o
   5  19  11       8287.72       7664.91       422.06 o
   6  19  11       7843.62       8456.56       582.80 o
   7  19  11        135.60        166.35       187.04 o
  -7  20  11        227.79        -85.03       163.16 o
  -6  20  11        797.73        739.29       152.91 o
  -5  20  11        457.32        605.34       154.96 o
  -4  20  11       1528.32       1351.28       153.01 o
  -3  20  11       8496.73       8355.88       307.26 o
  -2  20  11        768.23       1083.91       114.24 o
  -1  20  11       2887.10       3050.09       141.38 o
   0  20  11       1881.89       1847.18       145.60 o
   1  20  11       2619.62       2495.30       317.43 o
   2  20  11      12974.31      12284.31       610.09 o
   3  20  11       5659.11       5395.60       280.25 o
   4  20  11        141.99        -23.27       140.15 o
   5  20  11        500.19        485.19       171.94 o
   6  20  11         56.82        350.38       182.39 o
  -6  21  11       1903.76       1767.98       182.80 o
  -5  21  11        463.39        478.52       141.36 o
  -4  21  11       2933.93       2923.36       198.28 o
  -3  21  11         46.01        174.20       113.15 o
  -2  21  11        405.79        278.03       122.07 o
  -1  21  11        819.50        820.89       135.27 o
   0  21  11       4787.77       5071.63       224.25 o
   1  21  11       5244.72       4969.26       353.63 o
   2  21  11          6.46        -63.59       109.55 o
   3  21  11          1.17        123.50       143.50 o
   4  21  11       6317.12       5798.21       883.03 o
   5  21  11        358.13        298.76       167.95 o
   6  21  11       1950.98       2259.98       278.80 o
  -6  22  11       1266.84       1117.97       168.52 o
  -5  22  11       6219.92       6591.18       300.87 o
  -4  22  11       1007.00       1071.62       154.02 o
  -3  22  11         12.51        108.75       111.24 o
  -2  22  11       5334.65       5439.79       244.10 o
  -1  22  11       3845.27       3622.59       177.78 o
   0  22  11        562.21        483.44       121.85 o
   1  22  11        329.31        528.17       135.95 o
   2  22  11       1300.97       1743.80       298.99 o
   3  22  11        404.71        630.82       175.62 o
   4  22  11         83.73       -137.70       359.43 o
   5  22  11        108.09        173.90       169.00 o
  -5  23  11        767.84        862.37       154.92 o
  -4  23  11         33.16        125.13       128.93 o
  -3  23  11       4175.76       4564.71       239.85 o
  -2  23  11        500.19        684.55       130.86 o
  -1  23  11        862.16       1312.28       159.19 o
   0  23  11       5270.37       4929.55       322.91 o
   1  23  11        549.54        700.45       173.30 o
   2  23  11       2243.75       2123.05       247.43 o
   3  23  11          3.32        231.20       253.22 o
   4  23  11        305.75        232.16       177.47 o
   5  23  11        285.46        187.48       178.63 o
  -4  24  11        754.33        861.93       162.06 o
  -3  24  11         24.65         -8.38       124.11 o
  -2  24  11        230.31        142.65       115.99 o
  -1  24  11       1437.21       1660.69       369.38 o
   0  24  11        126.75        -22.72       174.86 o
   1  24  11       3339.90       3344.23       293.16 o
   2  24  11       1545.72       1669.03       236.29 o
   3  24  11        573.65        721.91       201.93 o
   4  24  11        117.69        -21.72       168.21 o
  -3  25  11       2539.15       2881.34       247.68 o
  -2  25  11       2495.50       2714.98       221.23 o
  -1  25  11       2137.95       2164.96       279.23 o
   0  25  11       2410.73       2796.25       276.82 o
   1  25  11        551.65        522.70       187.91 o
   2  25  11       1884.79       2050.03       264.92 o
   3  25  11          9.82         72.21       378.34 o
  -2  26  11         90.70        -13.19       175.88 o
  -1  26  11        857.26        414.40       282.57 o
   0  26  11       2669.94       3141.34       329.08 o
   1  26  11       3036.30       3157.82       523.35 o
   2  26  11        602.32        272.80       209.94 o
 -10   0  12       1916.91       2280.24       330.33 o
  -8   0  12        544.56        297.27       113.74 o
  -6   0  12        683.89        715.55       109.87 o
  -4   0  12      72169.89      70614.91      1736.64 o
  -2   0  12       3704.14       4042.17       174.92 o
   0   0  12       2199.62       2143.22       153.47 o
   2   0  12      58717.28      62713.00      1520.25 o
   4   0  12      26506.87      25673.21       672.61 o
   6   0  12       5265.32       4907.60       313.66 o
   8   0  12       4466.84       4355.46       488.53 o
 -10   1  12         10.18        -57.88       106.89 o
  -9   1  12       2270.96       2306.02       191.24 o
  -8   1  12       2404.21       2537.88       151.23 o
  -7   1  12      25041.29      24647.88       640.89 o
  -6   1  12        666.94        685.21        78.40 o
  -5   1  12       4870.33       4161.97       139.86 o
  -4   1  12        238.50        249.33        65.47 o
  -3   1  12      39180.90      41008.91       734.74 o
  -2   1  12      15091.46      15601.33       314.48 o
  -1   1  12       1073.00        774.14        62.19 o
   0   1  12       7206.99       6987.88       165.08 o
   1   1  12      25731.13      25930.52       472.95 o
   2   1  12        166.58        134.26        66.04 o
   3   1  12      16190.49      16392.66       318.93 o
   4   1  12       2789.63       2494.43       106.16 o
   5   1  12        621.70        618.56        84.35 o
   6   1  12       1415.87       1515.32       120.51 o
   7   1  12       4932.49       4306.74       499.22 o
   8   1  12       7307.64       7206.24       746.72 o
   9   1  12       5883.60       6683.65       459.24 o
 -10   2  12         98.73        192.23       116.13 o
  -9   2  12       1006.46        984.22       160.63 o
  -8   2  12       1567.22       1422.53       126.79 o
  -7   2  12         30.09        118.11        68.19 o
  -6   2  12          8.00          8.04        67.97 o
  -5   2  12      16984.97      16305.69       342.82 o
  -4   2  12      26074.05      25032.23       538.45 o
  -3   2  12       6553.38       6528.44       169.86 o
  -2   2  12       8072.45       8068.61       191.92 o
  -1   2  12          2.84         36.11        35.08 o
   0   2  12       2389.22       2556.72        90.37 o
   1   2  12      16841.10      15787.83       307.68 o
   2   2  12      14074.13      12957.37       281.22 o
   3   2  12      20884.71      20774.00       390.44 o
   4   2  12       2231.74       2168.30       100.75 o
   5   2  12         14.48         23.05        60.02 o
   6   2  12       1353.91       1592.68       120.90 o
   7   2  12       1126.54       1326.00       155.03 o
   8   2  12       7837.53       7161.74       824.83 o
   9   2  12        453.15        283.64       203.10 o
 -10   3  12        429.98        585.71       161.57 o
  -9   3  12        131.06        143.50       114.63 o
  -8   3  12       3980.49       3745.91       178.94 o
  -7   3  12       2353.83       2358.09       118.25 o
  -6   3  12        485.37        556.31        84.28 o
  -5   3  12        340.05        399.57        63.83 o
  -4   3  12       1518.99       1332.84        88.91 o
  -3   3  12          2.20         90.94        40.76 o
  -2   3  12         24.50        112.15        42.29 o
  -1   3  12      27958.08      26724.63       534.76 o
   0   3  12      16823.78      17817.54       343.48 o
   1   3  12        323.22        321.30        42.41 o
   2   3  12       1550.28       1543.62        69.80 o
   3   3  12       1624.26       1479.53        80.58 o
   4   3  12       4629.31       4441.33       149.17 o
   5   3  12      13747.81      12629.39       476.63 o
   6   3  12       2371.72       2092.09       197.50 o
   7   3  12       5458.30       5456.87       394.92 o
   8   3  12       7270.24       7501.38       462.08 o
   9   3  12        998.03       1297.96       258.38 o
 -10   4  12          0.90        153.50       141.12 o
  -9   4  12        943.74        982.29       140.14 o
  -8   4  12       2525.46       2611.02       156.40 o
  -7   4  12       3565.78       3347.81       206.43 o
  -6   4  12        591.65        667.34        86.91 o
  -5   4  12        248.43        246.28        59.89 o
  -4   4  12       1542.38       1652.45        88.71 o
  -3   4  12       4070.15       3461.60       145.00 o
  -2   4  12       9248.85       8410.71       197.88 o
  -1   4  12      39149.62      40430.61       781.34 o
   0   4  12       7114.09       7314.24       171.57 o
   1   4  12        267.92        286.62        43.26 o
   2   4  12      43711.56      42508.30       747.70 o
   3   4  12        868.06        919.49        76.05 o
   4   4  12      28879.33      27924.15       641.55 o
   5   4  12       2459.62       2155.24       109.02 o
   6   4  12        941.73        884.32       132.56 o
   7   4  12       1269.44       1580.00       167.02 o
   8   4  12       7912.88       7298.06       645.73 o
   9   4  12        255.84        487.86       229.56 o
 -10   5  12       2351.77       2479.46       208.65 o
  -9   5  12        687.26        853.29       137.56 o
  -8   5  12       4552.78       4453.43       271.35 o
  -7   5  12         29.87         81.26        77.50 o
  -6   5  12       4445.79       4546.41       154.61 o
  -5   5  12       3191.25       3086.79       133.72 o
  -4   5  12      12836.79      12425.86       275.91 o
  -3   5  12       2349.40       2361.06       114.80 o
  -2   5  12        526.54        662.57        59.75 o
  -1   5  12     108305.43     112422.30      2067.70 o
   0   5  12      33604.08      33067.78       595.17 o
   1   5  12       8453.07       8675.51       195.16 o
   2   5  12       2767.89       3103.48       120.43 o
   3   5  12       5349.97       4728.84       150.11 o
   4   5  12          2.41         87.10        50.59 o
   5   5  12       1278.77       1262.65       113.93 o
   6   5  12       1344.75       1564.50       162.97 o
   7   5  12      10106.79       9232.08       371.93 o
   8   5  12        962.07       1123.09       171.79 o
   9   5  12         62.73        346.12       207.32 o
 -10   6  12        251.76        516.68       165.89 o
  -9   6  12        777.08       1090.85       145.81 o
  -8   6  12        348.99        378.08       113.30 o
  -7   6  12      14207.95      13848.77       410.03 o
  -6   6  12       2145.80       2051.53       107.53 o
  -5   6  12       1258.25       1082.88        89.53 o
  -4   6  12        456.34        476.30        61.28 o
  -3   6  12        831.28        835.77        93.28 o
  -2   6  12        780.77        834.90        65.44 o
  -1   6  12      41331.52      39405.25       702.47 o
   0   6  12       6805.83       7270.29       174.60 o
   1   6  12        221.91        187.67        45.05 o
   2   6  12      28762.10      28584.24       521.75 o
   3   6  12      10162.57       9200.20       356.52 o
   4   6  12      12851.41      13039.04       307.60 o
   5   6  12      18105.21      19070.16       487.41 o
   6   6  12       6449.61       5821.23       272.09 o
   7   6  12       1102.96       1557.11       191.36 o
   8   6  12       6409.95       6595.89       330.08 o
   9   6  12       2670.83       3406.31       838.75 o
 -10   7  12       2084.46       2071.92       233.55 o
  -9   7  12          2.63         37.16       110.23 o
  -8   7  12       3361.49       3394.65       202.55 o
  -7   7  12       1035.80       1075.71       134.00 o
  -6   7  12       2409.23       2284.76       125.38 o
  -5   7  12      11079.42      10825.86       289.93 o
  -4   7  12       3756.25       3775.98       131.00 o
  -3   7  12      15951.39      14052.99       431.72 o
  -2   7  12       1764.48       1819.82        91.33 o
  -1   7  12       1622.75       1579.83        79.54 o
   0   7  12      73167.97      73020.56      1256.52 o
   1   7  12       1830.18       1705.79        77.68 o
   2   7  12       4364.06       4388.60       134.90 o
   3   7  12      25780.44      25769.06       586.67 o
   4   7  12        139.12         83.75        53.11 o
   5   7  12       8370.71       8437.42       290.02 o
   6   7  12       5007.40       4718.18       206.28 o
   7   7  12         35.27         47.95       110.46 o
   8   7  12       2266.41       2592.20       324.85 o
   9   7  12        639.41        619.37       234.94 o
  -9   8  12        278.04        193.30       118.16 o
  -8   8  12        350.91        663.70       218.74 o
  -7   8  12        119.11        234.36       116.11 o
  -6   8  12       4611.26       4620.55       236.54 o
  -5   8  12         29.86         39.81        58.75 o
  -4   8  12       9966.41       9202.16       249.80 o
  -3   8  12      16999.22      17078.78       392.45 o
  -2   8  12        572.43        438.38        56.85 o
  -1   8  12      11449.01      11144.40       244.56 o
   0   8  12        212.59        223.35        49.06 o
   1   8  12      11217.50      10996.25       236.33 o
   2   8  12       4727.02       4785.89       153.69 o
   3   8  12       5088.73       4781.48       191.21 o
   4   8  12       8348.63       7636.78       213.59 o
   5   8  12      60233.70      58976.49      1301.25 o
   6   8  12       3925.52       4157.51       194.61 o
   7   8  12       6633.45       6729.39       320.25 o
   8   8  12         66.69       -105.45       137.66 o
   9   8  12        557.54        798.12       286.80 o
  -9   9  12         12.39        129.20       113.01 o
  -8   9  12        835.37        592.08       132.52 o
  -7   9  12        380.88        308.17       115.18 o
  -6   9  12        874.46        753.67       115.09 o
  -5   9  12       2349.56       2242.55       122.51 o
  -4   9  12      18655.15      19108.38       431.16 o
  -3   9  12       4754.72       4311.57       158.08 o
  -2   9  12       5409.62       5382.56       157.10 o
  -1   9  12        660.43        726.51        62.83 o
   0   9  12      26069.23      27913.70       517.94 o
   1   9  12      10256.38      10212.39       226.64 o
   2   9  12      50629.34      49120.31      1222.02 o
   3   9  12       3188.67       3253.44       128.51 o
   4   9  12       1238.63       1096.52       132.27 o
   5   9  12       1071.83       1227.17       154.53 o
   6   9  12        326.68        525.42       105.31 o
   7   9  12       1704.94       1879.37       191.14 o
   8   9  12        187.24         57.49       136.62 o
   9   9  12       2361.51       2418.22       304.43 o
  -9  10  12          8.14        -46.28       168.02 o
  -8  10  12        129.19        165.90       119.06 o
  -7  10  12        324.18        388.54       164.87 o
  -6  10  12          7.37        -68.53        89.13 o
  -5  10  12       8216.49       7919.65       236.74 o
  -4  10  12        303.10        277.63        70.71 o
  -3  10  12       4400.13       4276.33       158.00 o
  -2  10  12        184.22        250.29        60.44 o
  -1  10  12       2534.23       2347.86        95.51 o
   0  10  12        912.96        910.95        67.60 o
   1  10  12      14325.78      13603.94       410.94 o
   2  10  12       1892.30       2000.77       101.40 o
   3  10  12        492.47        461.33        68.40 o
   4  10  12      14971.40      14302.06       541.41 o
   5  10  12      25374.79      26421.92       651.40 o
   6  10  12       6336.59       6342.35       252.07 o
   7  10  12      11394.74      10830.41       423.91 o
   8  10  12          0.31        -11.29       139.87 o
   9  10  12        162.07        204.99       158.39 o
  -9  11  12         14.16         22.72       112.28 o
  -8  11  12       1348.45       1547.47       168.78 o
  -7  11  12       1407.32       1252.64       154.90 o
  -6  11  12       1176.29       1426.68       247.72 o
  -5  11  12       1561.02       1603.79       140.55 o
  -4  11  12       8831.19       8582.62       292.87 o
  -3  11  12       8019.36       7851.40       295.62 o
  -2  11  12        445.24        609.22        77.31 o
  -1  11  12      13007.28      13936.20       328.04 o
   0  11  12       1493.44       1495.62        83.18 o
   1  11  12       5628.15       5378.35       175.90 o
   2  11  12      12605.22      13003.06       310.51 o
   3  11  12      18727.86      18084.32       527.51 o
   4  11  12        270.67        156.27        79.65 o
   5  11  12       7439.08       7104.62       259.23 o
   6  11  12       8209.50       8293.11       293.45 o
   7  11  12          1.85        -64.88       229.42 o
   8  11  12       4381.03       3978.81       273.56 o
   9  11  12       3929.04       3629.22       285.65 o
  -9  12  12       2501.56       2646.07       210.92 o
  -8  12  12         52.92        -31.71       120.99 o
  -7  12  12       2471.32       2726.24       169.26 o
  -6  12  12       1541.20       1616.69       179.73 o
  -5  12  12       3275.82       3194.32       189.07 o
  -4  12  12       3488.96       3388.84       136.63 o
  -3  12  12       1955.01       1788.46       113.60 o
  -2  12  12      12041.78      11835.05       299.87 o
  -1  12  12      50643.70      52126.25      1012.95 o
   0  12  12         79.00         83.84        54.73 o
   1  12  12         28.43         26.06        46.60 o
   2  12  12      13318.61      13692.32       326.69 o
   3  12  12       2786.48       2921.17       178.30 o
   4  12  12       3074.72       3166.92       166.68 o
   5  12  12       3954.46       4123.09       206.22 o
   6  12  12      22567.58      22289.28       584.62 o
   7  12  12         18.69        -16.21       103.32 o
   8  12  12       1271.06       1501.82       464.67 o
  -9  13  12        304.78        133.23       165.12 o
  -8  13  12       2204.40       2276.64       201.64 o
  -7  13  12          2.28          2.54       106.94 o
  -6  13  12      11158.13      11250.09       378.65 o
  -5  13  12       2165.71       2329.35       201.70 o
  -4  13  12       9241.68       8771.48       253.41 o
  -3  13  12       5147.65       5048.81       181.69 o
  -2  13  12      16242.38      15201.10       438.73 o
  -1  13  12       8801.32       8687.86       273.88 o
   0  13  12       8886.36       8481.21       356.08 o
   1  13  12       8595.99       8535.84       232.04 o
   2  13  12      15772.58      14917.92       346.98 o
   3  13  12      12345.66      11492.63       458.89 o
   4  13  12          7.47         13.86        75.49 o
   5  13  12          5.98         25.15        89.92 o
   6  13  12      12091.34      12541.68       390.91 o
   7  13  12        186.63        165.26       117.50 o
   8  13  12        613.85        718.04       178.40 o
  -8  14  12        168.95         68.71       122.57 o
  -7  14  12       7567.63       8235.60       324.68 o
  -6  14  12        536.96        677.69       172.65 o
  -5  14  12         36.57        -69.46        89.45 o
  -4  14  12       5669.63       5361.21       360.35 o
  -3  14  12          0.11        -58.82        58.82 o
  -2  14  12       1429.74       1347.81       114.73 o
  -1  14  12      19696.14      19684.33       439.80 o
   0  14  12       5201.97       5005.32       192.47 o
   1  14  12      12703.67      11998.83       334.53 o
   2  14  12       5056.33       4793.70       188.29 o
   3  14  12       3179.79       2806.83       154.83 o
   4  14  12        994.10       1048.84       115.46 o
   5  14  12       1461.78       1601.93       142.86 o
   6  14  12          9.21        -60.13        99.46 o
   7  14  12       6255.82       6709.53       286.95 o
   8  14  12       4253.73       4146.73       470.61 o
  -8  15  12        380.24        260.65       119.31 o
  -7  15  12       1837.83       1942.53       181.93 o
  -6  15  12       1427.08       1488.62       160.01 o
  -5  15  12       4566.18       4661.59       227.71 o
  -4  15  12       2964.02       2901.35       177.37 o
  -3  15  12        157.48        119.63        99.27 o
  -2  15  12       7832.17       6989.29       312.70 o
  -1  15  12       4801.25       4279.42       165.35 o
   0  15  12         61.70        103.62        64.94 o
   1  15  12       3678.72       3958.33       193.41 o
   2  15  12        546.91        559.57        88.22 o
   3  15  12       2712.93       3044.22       360.25 o
   4  15  12       3205.77       2926.73       186.91 o
   5  15  12       2975.43       2940.12       179.72 o
   6  15  12       3723.17       3528.69       205.09 o
   7  15  12        416.21        213.63       156.89 o
   8  15  12          5.58        172.66       167.32 o
  -8  16  12        521.79        298.28       132.02 o
  -7  16  12        409.49        446.45       130.01 o
  -6  16  12       2232.15       2100.66       181.37 o
  -5  16  12       1572.68       1639.49       159.98 o
  -4  16  12       7479.08       7359.16       278.90 o
  -3  16  12       2495.62       2336.33       144.63 o
  -2  16  12      14547.55      14029.02       350.83 o
  -1  16  12       9414.46       9078.89       255.69 o
   0  16  12         53.79         35.40        63.26 o
   1  16  12       2109.06       2051.44       133.89 o
   2  16  12        643.09        575.62       147.97 o
   3  16  12       2062.64       2027.08       172.00 o
   4  16  12       1643.66       1888.35       206.82 o
   5  16  12       3575.71       3822.97       333.09 o
   6  16  12       4071.59       4341.00       228.96 o
   7  16  12       1939.38       2213.28       188.10 o
  -8  17  12        158.09       -319.88       319.88 o
  -7  17  12       1849.02       1859.23       190.20 o
  -6  17  12       2269.80       2267.91       189.33 o
  -5  17  12          3.20         25.00       106.64 o
  -4  17  12       1440.56       1353.87       143.83 o
  -3  17  12        523.95        601.78        96.54 o
  -2  17  12         41.03         11.35        76.31 o
  -1  17  12       1328.44       1555.82       115.41 o
   0  17  12        597.92        483.85        84.31 o
   1  17  12       3134.48       3204.30       192.93 o
   2  17  12       9326.59       8411.65       331.64 o
   3  17  12        354.29        309.80       114.62 o
   4  17  12       3669.61       3447.48       223.88 o
   5  17  12       5840.56       5693.31       291.16 o
   6  17  12        175.41         49.43       134.92 o
   7  17  12         56.15        311.61       171.47 o
  -7  18  12        137.46        188.39       135.81 o
  -6  18  12        368.82         47.73       119.89 o
  -5  18  12         17.20        -71.65       101.62 o
  -4  18  12      10087.39      10434.67       350.54 o
  -3  18  12      10385.18      10082.57       333.62 o
  -2  18  12        288.07         32.85        80.62 o
  -1  18  12       4450.52       4497.00       178.65 o
   0  18  12        737.81        869.53       129.32 o
   1  18  12       1398.66       1413.33       125.48 o
   2  18  12       8791.46       7810.60       464.14 o
   3  18  12        728.30        859.06       143.94 o
   4  18  12         48.12        177.97       141.62 o
   5  18  12       6087.61       6335.11       708.16 o
   6  18  12        676.65        915.68       203.36 o
   7  18  12        116.70        252.44       287.30 o
  -7  19  12       2290.23       2072.39       199.08 o
  -6  19  12       3994.82       4257.86       247.75 o
  -5  19  12       2788.91       2773.16       200.77 o
  -4  19  12        279.67        307.85       116.07 o
  -3  19  12       9594.75       9580.00       405.13 o
  -2  19  12        108.25        195.70        81.48 o
  -1  19  12       2332.64       2568.63       143.75 o
   0  19  12       4290.51       4005.62       373.60 o
   1  19  12        788.21        826.34       116.45 o
   2  19  12       7523.46       6912.42       308.09 o
   3  19  12      10074.73      11018.10       434.64 o
   4  19  12         10.50        120.82       120.43 o
   5  19  12        226.46        280.12       155.03 o
   6  19  12       1559.14       1928.98       250.63 o
  -6  20  12        490.46        325.31       141.02 o
  -5  20  12       1587.23       2194.98       189.13 o
  -4  20  12       5726.70       5784.74       266.44 o
  -3  20  12       7250.28       7217.27       284.96 o
  -2  20  12       1219.50       1302.19       112.25 o
  -1  20  12        469.19        525.42        94.97 o
   0  20  12       1264.36       1233.26       132.77 o
   1  20  12       2222.20       2269.45       267.92 o
   2  20  12      16495.86      16475.08       704.49 o
   3  20  12          3.07         43.01       149.46 o
   4  20  12        766.21        705.75       176.74 o
   5  20  12        393.39        365.20       180.89 o
   6  20  12       3654.52       4339.04       341.31 o
  -6  21  12         21.61         -1.34       126.16 o
  -5  21  12       4207.18       3698.26       235.63 o
  -4  21  12         44.35        217.41       123.74 o
  -3  21  12       4143.87       4142.86       221.57 o
  -2  21  12       3670.57       4096.71       284.80 o
  -1  21  12       4426.56       4274.21       187.89 o
   0  21  12       1511.87       1594.66       147.25 o
   1  21  12          0.47        -47.43       104.63 o
   2  21  12       1704.40       1648.79       194.73 o
   3  21  12       6984.54       6788.33       791.74 o
   4  21  12        366.20        526.38       178.71 o
   5  21  12         35.17        -53.61       148.08 o
  -5  22  12        217.78        196.14       143.03 o
  -4  22  12         11.91         86.73       118.51 o
  -3  22  12         11.07         45.53       124.15 o
  -2  22  12        114.50         44.05       109.54 o
  -1  22  12        830.69       1089.77       141.34 o
   0  22  12       2162.75       2158.32       170.07 o
   1  22  12       8677.20       8804.50       362.73 o
   2  22  12       8980.95       8749.14       447.97 o
   3  22  12        199.57        200.84       279.34 o
   4  22  12       1429.86       1365.30       228.20 o
   5  22  12       2224.07       2221.70       276.06 o
  -5  23  12        139.05         28.22       138.01 o
  -4  23  12          1.23        -62.20       118.87 o
  -3  23  12         82.69        258.54       122.96 o
  -2  23  12       2028.50       2205.02       183.37 o
  -1  23  12      10476.71      10639.43       359.38 o
   0  23  12       2511.53       2671.08       218.91 o
   1  23  12          9.84         -5.73       141.37 o
   2  23  12       2634.92       2586.15       371.12 o
   3  23  12       2247.21       2138.55       255.99 o
   4  23  12        263.61        363.73       345.50 o
  -4  24  12        740.01        452.36       161.42 o
  -3  24  12         13.82        -19.33       118.70 o
  -2  24  12       1534.78       2075.84       187.59 o
  -1  24  12        776.24        923.37       227.23 o
   0  24  12       3122.65       3122.25       651.70 o
   1  24  12        418.08        131.70       164.40 o
   2  24  12        272.74        326.26       180.36 o
   3  24  12       3984.35       3726.74       491.01 o
  -3  25  12         45.72        -38.00       127.77 o
  -2  25  12          0.84        176.24       200.97 o
  -1  25  12        171.23        260.18       243.27 o
   0  25  12      11858.97      12848.95       587.17 o
   1  25  12       5025.60       5278.53       371.88 o
   2  25  12        643.36        619.84       196.76 o
  -1  26  12       2324.46       3106.78       443.75 o
   0  26  12        212.67         -1.47       230.58 o
   1  26  12         73.25        107.99       192.22 o
  -9   0  13          5.32        -14.61       159.23 o
  -7   0  13         34.44        -58.96        96.68 o
  -5   0  13       1278.39       1277.23       124.96 o
  -3   0  13       1489.80       1493.93       118.67 o
  -1   0  13      22416.38      22738.93       609.90 o
   1   0  13      25667.67      24367.82       639.20 o
   3   0  13        697.38        907.92        86.88 o
   5   0  13      14363.92      13260.36       513.80 o
   7   0  13         75.58        111.93       218.89 o
   9   0  13       8701.90       7449.30       681.05 o
 -10   1  13         57.36        176.69       117.87 o
  -9   1  13       1627.61       1292.65       186.41 o
  -8   1  13        961.01        943.93       107.91 o
  -7   1  13        359.56        340.86        78.98 o
  -6   1  13       6397.69       6584.06       192.06 o
  -5   1  13       1320.92       1308.25       124.96 o
  -4   1  13        962.98        925.45        76.36 o
  -3   1  13       6961.99       7382.56       188.11 o
  -2   1  13        146.41        123.09        46.38 o
  -1   1  13       1879.54       2095.66       129.63 o
   0   1  13      18896.47      18521.98       358.37 o
   1   1  13       7371.78       6909.39       165.42 o
   2   1  13       2068.51       1908.53        90.26 o
   3   1  13         44.31         55.50        44.40 o
   4   1  13      60193.38      60570.25      1162.15 o
   5   1  13       6332.14       5591.48       250.09 o
   6   1  13      41648.57      39000.33       897.04 o
   7   1  13       4009.20       3133.37       287.56 o
   8   1  13          2.03        184.97       180.91 o
   9   1  13        626.51       1007.33       358.19 o
 -10   2  13         53.33        198.63       143.01 o
  -9   2  13       1790.81       1503.25       165.66 o
  -8   2  13        295.59        368.13        95.82 o
  -7   2  13         32.52        -60.52        73.36 o
  -6   2  13      17402.15      16755.39       360.70 o
  -5   2  13       3206.90       3157.10       161.54 o
  -4   2  13       5595.02       5166.53       165.33 o
  -3   2  13       6222.61       6042.99       185.99 o
  -2   2  13       7619.20       7335.24       184.67 o
  -1   2  13       4150.59       4010.34       173.48 o
   0   2  13       3853.94       3835.78       127.01 o
   1   2  13       5392.47       5322.89       163.14 o
   2   2  13      40300.52      39149.75       693.30 o
   3   2  13       2574.31       2506.26        91.77 o
   4   2  13       7189.92       7381.71       204.49 o
   5   2  13      10446.00      10059.53       744.82 o
   6   2  13       3278.52       3570.19       174.23 o
   7   2  13        208.21        392.45       124.01 o
   8   2  13         65.64        229.29       349.23 o
   9   2  13       3724.38       3276.41       341.96 o
 -10   3  13       3859.40       3111.01       265.04 o
  -9   3  13        679.09        504.40       130.53 o
  -8   3  13       4203.50       4572.96       198.50 o
  -7   3  13       1542.07       1630.50       111.72 o
  -6   3  13       7386.23       7313.27       206.09 o
  -5   3  13       1664.01       1524.74        94.04 o
  -4   3  13       4167.17       4157.08       149.35 o
  -3   3  13        151.03        243.43        53.39 o
  -2   3  13      42488.04      40526.91       726.36 o
  -1   3  13       2921.68       2975.95       105.96 o
   0   3  13       2796.09       2866.65       121.75 o
   1   3  13      57979.55      58600.58      1014.81 o
   2   3  13        689.55        708.39        56.55 o
   3   3  13       1478.13       1727.54        90.61 o
   4   3  13      25611.48      23839.13       716.15 o
   5   3  13       9351.20       9253.73       341.31 o
   6   3  13        310.47        372.71       114.82 o
   7   3  13      10294.35      10172.47       396.13 o
   8   3  13       2488.36       3029.84       692.00 o
   9   3  13          8.57        173.90       188.19 o
 -10   4  13         20.01         67.91       143.75 o
  -9   4  13         11.81        175.42       106.29 o
  -8   4  13         29.29        -50.34        81.09 o
  -7   4  13        419.00        697.82        99.55 o
  -6   4  13       4807.80       4841.63       181.94 o
  -5   4  13      34213.54      33442.36       629.49 o
  -4   4  13          8.22        -46.24        48.63 o
  -3   4  13      38171.36      37854.74       689.66 o
  -2   4  13      15515.76      14719.25       305.05 o
  -1   4  13       6506.93       6175.23       161.51 o
   0   4  13       1134.76        920.77        63.92 o
   1   4  13       4423.07       4128.98       121.51 o
   2   4  13      12275.92      11675.29       265.57 o
   3   4  13      28471.59      28459.07       579.44 o
   4   4  13       3061.37       2777.42       118.71 o
   5   4  13      22231.81      23460.98       573.51 o
   6   4  13       4486.95       4310.47       235.78 o
   7   4  13       1868.26       1994.38       187.25 o
   8   4  13        528.35        383.49       194.51 o
   9   4  13       2020.75       1908.81       288.90 o
 -10   5  13       1341.39       1552.60       223.29 o
  -9   5  13        280.11        463.74       123.34 o
  -8   5  13       2297.45       2516.93       200.84 o
  -7   5  13        298.58        274.75        89.04 o
  -6   5  13       6185.81       5487.49       283.85 o
  -5   5  13        409.06        329.67        64.07 o
  -4   5  13          0.66         39.72        58.81 o
  -3   5  13       1140.42       1098.16        99.60 o
  -2   5  13      44700.15      44500.25       794.97 o
  -1   5  13         81.54         32.98        41.80 o
   0   5  13       2282.49       2496.84       115.65 o
   1   5  13       7647.28       7677.18       180.87 o
   2   5  13       7177.44       7975.31       186.40 o
   3   5  13      44198.45      42598.69      1443.95 o
   4   5  13       4593.31       4445.14       155.75 o
   5   5  13       6291.15       6325.97       196.39 o
   6   5  13        274.84        197.39       108.84 o
   7   5  13       5733.07       5530.57       285.28 o
   8   5  13        506.91        878.72       228.42 o
   9   5  13       3069.82       2459.04       315.99 o
  -9   6  13         87.65        289.50       121.00 o
  -8   6  13          7.96         70.89       106.15 o
  -7   6  13       1914.46       1951.65       155.63 o
  -6   6  13       2845.43       2738.74       124.47 o
  -5   6  13       1858.59       1840.65       100.42 o
  -4   6  13         18.99         42.42        64.09 o
  -3   6  13       2433.48       2455.01       104.78 o
  -2   6  13        271.17        236.29        53.86 o
  -1   6  13       5587.22       5977.43       265.55 o
   0   6  13       1331.45       1404.56        95.96 o
   1   6  13       1208.25       1289.59        69.88 o
   2   6  13      10627.04      11217.09       242.27 o
   3   6  13       4361.03       4098.84       165.40 o
   4   6  13       8668.41       7861.53       218.05 o
   5   6  13       6468.23       6330.05       306.90 o
   6   6  13        154.92        193.04       115.69 o
   7   6  13       1878.24       1817.56       181.50 o
   8   6  13         53.26        -51.90       118.62 o
   9   6  13          1.70       -131.91       197.20 o
  -9   7  13        158.00        426.37       137.58 o
  -8   7  13         91.19         44.98       101.29 o
  -7   7  13        455.50        633.58       119.92 o
  -6   7  13       3231.30       3296.88       150.41 o
  -5   7  13      12597.07      12625.13       318.57 o
  -4   7  13       5272.08       5165.48       157.21 o
  -3   7  13      42697.31      41882.78       760.05 o
  -2   7  13         15.59         69.41        43.64 o
  -1   7  13       5941.23       5482.76       172.50 o
   0   7  13      13459.69      12730.93       272.11 o
   1   7  13       1903.45       1778.88        82.49 o
   2   7  13       5448.06       5455.12       167.42 o
   3   7  13       1423.48       1240.85        86.88 o
   4   7  13       1263.56       1434.09       125.60 o
   5   7  13       4639.56       4070.08       212.47 o
   6   7  13        188.53        313.27       118.89 o
   7   7  13       2357.43       2299.33       201.57 o
   8   7  13       1471.33       1843.94       204.03 o
   9   7  13       5142.17       4156.80       382.58 o
  -9   8  13       1879.67       1990.21       191.44 o
  -8   8  13       7049.60       7274.23       301.25 o
  -7   8  13          8.13        179.10        96.57 o
  -6   8  13        230.46        177.89        89.20 o
  -5   8  13        896.63       1037.64        95.71 o
  -4   8  13       3392.01       3700.73       149.20 o
  -3   8  13         53.30         63.95        50.34 o
  -2   8  13       2903.42       3108.59       135.16 o
  -1   8  13       5619.01       5522.54       208.76 o
   0   8  13      45578.35      47522.29       841.87 o
   1   8  13        979.42        864.11        66.61 o
   2   8  13       3312.01       3396.02       159.31 o
   3   8  13         14.34         64.34        64.99 o
   4   8  13        317.86        202.29        64.63 o
   5   8  13       4183.82       4838.64       203.81 o
   6   8  13        384.31        322.36       116.71 o
   7   8  13       2446.09       2180.70       216.64 o
   8   8  13       4793.49       4913.04       294.83 o
   9   8  13        157.17         68.02       291.03 o
  -9   9  13       5590.64       5909.27       285.91 o
  -8   9  13          6.85        -16.04       107.04 o
  -7   9  13       1887.57       2062.05       167.48 o
  -6   9  13         53.18         -3.28        88.75 o
  -5   9  13      25733.93      25351.69       554.08 o
  -4   9  13       1945.99       1739.69       109.82 o
  -3   9  13      10943.07      10224.48       273.94 o
  -2   9  13       3652.46       3218.73       133.40 o
  -1   9  13       2578.20       2439.29       101.67 o
   0   9  13        824.67        895.26        70.02 o
   1   9  13      44184.75      43358.42       774.88 o
   2   9  13        207.84        223.26        58.96 o
   3   9  13        151.84        200.45        58.48 o
   4   9  13          2.86         95.66        70.34 o
   5   9  13          3.12         16.24       119.70 o
   6   9  13       3345.97       3159.41       177.93 o
   7   9  13       5626.72       6137.51       309.96 o
   8   9  13       3595.84       3909.52       272.12 o
   9   9  13         89.56       -137.88       187.50 o
  -9  10  13       1067.73       1370.06       166.24 o
  -8  10  13       7995.84       8528.85       371.30 o
  -7  10  13       2809.12       2822.69       269.63 o
  -6  10  13       6082.10       6050.01       257.31 o
  -5  10  13         56.76          5.70        67.60 o
  -4  10  13       5081.63       5294.88       186.16 o
  -3  10  13        257.89        239.77       134.96 o
  -2  10  13       6497.29       6158.92       213.63 o
  -1  10  13      14013.08      12612.07       401.06 o
   0  10  13      60176.32      63310.48      2416.65 o
   1  10  13       6153.43       5763.50       156.72 o
   2  10  13       8459.60       8501.79       229.07 o
   3  10  13         89.11        217.18        62.64 o
   4  10  13       3004.90       2732.05       152.68 o
   5  10  13       1347.55       1527.99       306.31 o
   6  10  13       1374.93       1367.32       141.46 o
   7  10  13       2841.00       2686.16       493.36 o
   8  10  13       9150.58      10218.63       438.70 o
  -9  11  13       2807.16       2616.56       210.93 o
  -8  11  13        440.63        544.82       141.90 o
  -7  11  13       2838.11       2608.98       188.72 o
  -6  11  13       1724.67       1692.67       187.63 o
  -5  11  13      11194.01      10803.64       349.96 o
  -4  11  13      24100.82      23034.48       574.55 o
  -3  11  13       2352.55       2159.70       118.91 o
  -2  11  13        838.67        947.85        87.61 o
  -1  11  13        360.00        530.01        81.81 o
   0  11  13       3144.31       2882.36       125.02 o
   1  11  13      21037.22      20253.33       397.94 o
   2  11  13       1244.28       1205.33        96.95 o
   3  11  13       1190.02       1358.11        95.58 o
   4  11  13       5875.27       5504.22       217.58 o
   5  11  13       2076.27       2052.58       162.49 o
   6  11  13       1349.22       1527.18       144.39 o
   7  11  13       7803.28       7601.20       404.73 o
   8  11  13        804.54       1060.46       190.83 o
  -9  12  13       2043.26       2009.64       199.17 o
  -8  12  13         96.13        156.85       125.68 o
  -7  12  13       1112.99       1031.67       147.92 o
  -6  12  13       2153.32       1958.27       169.69 o
  -5  12  13       1054.99        941.51       126.88 o
  -4  12  13        981.15       1007.58        97.75 o
  -3  12  13       2442.65       2209.22       123.36 o
  -2  12  13      10558.37      10520.06       411.37 o
  -1  12  13      60086.02      61989.18      1193.75 o
   0  12  13       3046.46       2615.38       150.43 o
   1  12  13         73.00         93.06        60.15 o
   2  12  13       8118.02       8127.62       226.05 o
   3  12  13        145.15        117.51        68.61 o
   4  12  13       2832.89       2568.78       196.25 o
   5  12  13       3499.87       3312.40       199.26 o
   6  12  13       5145.32       5016.24       297.70 o
   7  12  13       4652.81       4968.83       292.90 o
   8  12  13         24.92        -57.63       151.62 o
  -8  13  13        922.82       1220.38       168.38 o
  -7  13  13        146.92        307.94       152.73 o
  -6  13  13       1236.84       1143.70       177.28 o
  -5  13  13        219.97        155.04       103.05 o
  -4  13  13       4206.45       3980.47       282.51 o
  -3  13  13        356.05        357.46        83.21 o
  -2  13  13       5240.57       5168.62       181.16 o
  -1  13  13      14121.17      14669.84       350.58 o
   0  13  13       8449.77       8411.17       249.16 o
   1  13  13      17045.89      16323.01       422.47 o
   2  13  13       4062.26       3819.44       165.86 o
   3  13  13      31820.54      30684.12       803.00 o
   4  13  13       3140.28       3275.31       207.37 o
   5  13  13       1177.92       1180.77       128.32 o
   6  13  13       2010.92       2218.78       170.07 o
   7  13  13       8471.75       8730.28       391.21 o
   8  13  13        341.28        339.50       172.89 o
  -8  14  13         80.88        112.21       131.84 o
  -7  14  13          1.21        -85.95       115.65 o
  -6  14  13        135.11         44.95       110.95 o
  -5  14  13         29.58         57.34       101.64 o
  -4  14  13         85.26        124.08        74.84 o
  -3  14  13       2380.86       2517.39       149.51 o
  -2  14  13      15574.48      15004.14       364.52 o
  -1  14  13       7512.44       6913.63       278.18 o
   0  14  13      11430.24      10803.78       279.01 o
   1  14  13        495.02        399.78        82.59 o
   2  14  13       1423.97       1086.87       103.34 o
   3  14  13         98.84        173.13        98.48 o
   4  14  13       3293.75       3581.90       186.25 o
   5  14  13          0.60        110.19       105.19 o
   6  14  13       4562.05       4453.95       226.94 o
   7  14  13       1735.10       1491.15       255.41 o
   8  14  13       1792.49       2270.90       254.04 o
  -8  15  13       2418.75       2409.70       210.17 o
  -7  15  13       1016.19        807.52       175.67 o
  -6  15  13       1166.85       1290.70       139.50 o
  -5  15  13        276.94        166.87        99.58 o
  -4  15  13       5961.15       5769.88       261.23 o
  -3  15  13        196.24        237.13        83.39 o
  -2  15  13       6542.58       6766.90       217.84 o
  -1  15  13       1333.71       1391.65       107.25 o
   0  15  13       1269.34       1397.30       103.47 o
   1  15  13        813.79        792.49       115.10 o
   2  15  13       3023.43       3294.56       162.10 o
   3  15  13       4290.96       4095.74       226.88 o
   4  15  13      24885.81      24017.08       705.61 o
   5  15  13       1087.96       1170.60       135.54 o
   6  15  13       2937.01       2923.46       192.39 o
   7  15  13       4878.37       5436.04       454.03 o
  -8  16  13       1096.49       1213.46       222.91 o
  -7  16  13         48.95        -75.19       108.72 o
  -6  16  13       1728.83       2005.05       203.35 o
  -5  16  13       1919.98       1966.59       154.82 o
  -4  16  13          9.57         11.62       106.00 o
  -3  16  13       3188.57       3553.43       164.59 o
  -2  16  13       3696.26       3645.44       163.18 o
  -1  16  13      22803.39      22394.74       635.64 o
   0  16  13       5821.57       5778.64       208.33 o
   1  16  13       5277.24       4874.56       284.42 o
   2  16  13       7007.67       6901.57       295.69 o
   3  16  13       1092.31        893.00       135.20 o
   4  16  13       1788.33       1900.17       179.96 o
   5  16  13       3488.40       3391.43       273.35 o
   6  16  13          0.08       -121.11       121.11 o
   7  16  13       3418.31       3302.30       232.86 o
  -7  17  13       4849.51       4550.81       350.14 o
  -6  17  13         79.52         31.75       115.75 o
  -5  17  13       3105.82       3169.83       222.20 o
  -4  17  13       5193.63       4927.49       230.38 o
  -3  17  13        587.56        730.76       100.35 o
  -2  17  13       6935.07       6494.66       221.69 o
  -1  17  13       1814.16       1781.51       150.99 o
   0  17  13       3971.64       3588.49       273.94 o
   1  17  13       4918.99       4639.71       200.93 o
   2  17  13       4109.51       3916.82       267.66 o
   3  17  13       7840.99       7118.95       309.49 o
   4  17  13      33938.90      33366.54       937.65 o
   5  17  13       1112.42       1122.98       169.31 o
   6  17  13       3628.06       3554.63       279.10 o
   7  17  13        118.77        215.04       157.78 o
  -7  18  13         37.86        -36.40       124.16 o
  -6  18  13        705.37        985.08       158.67 o
  -5  18  13       1339.02       1595.98       172.92 o
  -4  18  13        484.90        547.01       114.90 o
  -3  18  13         88.05        109.39       143.04 o
  -2  18  13        659.50        494.89        93.40 o
  -1  18  13       1575.96       1655.31       121.06 o
   0  18  13      18042.82      17364.10       553.26 o
   1  18  13       6339.87       5902.08       233.66 o
   2  18  13       2189.06       2367.61       188.45 o
   3  18  13        402.89        488.91       128.19 o
   4  18  13        231.50        202.28       121.53 o
   5  18  13          6.18        -85.98       119.45 o
   6  18  13         28.10        -49.52       135.97 o
  -7  19  13        123.99         93.48       166.77 o
  -6  19  13       1927.15       2165.36       261.95 o
  -5  19  13       2905.19       2576.73       196.09 o
  -4  19  13        320.60        341.17       134.20 o
  -3  19  13       1792.01       1728.09       170.68 o
  -2  19  13       1460.95       1567.21       136.52 o
  -1  19  13       1582.08       1539.92       125.01 o
   0  19  13       4904.12       5246.98       222.97 o
   1  19  13          9.17         54.86       102.89 o
   2  19  13        108.92        134.59       109.47 o
   3  19  13       6538.11       6462.20       311.02 o
   4  19  13       2988.84       3338.16       236.44 o
   5  19  13       7569.10       6927.54       443.96 o
   6  19  13       4274.92       3907.33       323.16 o
  -6  20  13        358.66        243.28       214.05 o
  -5  20  13       2319.50       2398.60       270.34 o
  -4  20  13        410.13        298.47       124.67 o
  -3  20  13        103.63        153.02       117.23 o
  -2  20  13        206.35        335.18        99.88 o
  -1  20  13       2268.74       2454.18       148.70 o
   0  20  13       1311.36       1354.79       139.32 o
   1  20  13          2.30         76.56       123.23 o
   2  20  13        407.13        327.77       127.32 o
   3  20  13       2944.35       2819.28       224.44 o
   4  20  13         24.92        -52.47       116.47 o
   5  20  13         47.20          8.11       156.79 o
   6  20  13          0.06          1.26       221.38 o
  -6  21  13       2934.17       2885.53       240.16 o
  -5  21  13       1111.93       1285.04       170.89 o
  -4  21  13        285.93        229.82       126.32 o
  -3  21  13          0.35        125.42       118.56 o
  -2  21  13       5263.69       6132.70       266.60 o
  -1  21  13        397.93        385.39       113.36 o
   0  21  13       2685.14       3056.02       183.67 o
   1  21  13       3849.35       4074.87       280.24 o
   2  21  13       1708.65       1766.55       215.28 o
   3  21  13        156.48        168.42       174.18 o
   4  21  13         28.44        -33.10       138.95 o
   5  21  13       4837.28       5753.22       427.83 o
  -5  22  13       4155.97       4320.56       258.63 o
  -4  22  13       2398.95       2452.50       200.42 o
  -3  22  13       2344.80       2486.77       201.15 o
  -2  22  13         75.05        161.32       115.13 o
  -1  22  13         74.22        152.33       110.00 o
   0  22  13       1357.33       1471.15       327.64 o
   1  22  13          1.06        -36.59       120.53 o
   2  22  13          3.41        -39.35       119.12 o
   3  22  13       3894.92       3304.60       297.14 o
   4  22  13        452.97        580.22       188.35 o
  -4  23  13       2403.36       2550.09       216.16 o
  -3  23  13       4130.54       4071.94       243.47 o
  -2  23  13       8021.66       9122.95       432.56 o
  -1  23  13        785.56       1204.74       156.61 o
   0  23  13        151.87        147.96       128.81 o
   1  23  13       1471.62       1433.49       226.01 o
   2  23  13        780.42        818.03       189.01 o
   3  23  13        296.13        469.64       180.17 o
   4  23  13       2441.73       2510.15       287.02 o
  -3  24  13       6136.38       5925.87       295.91 o
  -2  24  13       1164.49       1775.66       224.30 o
  -1  24  13       1748.96       2342.54       229.43 o
   0  24  13       2623.98       2504.97       263.83 o
   1  24  13        704.84        713.30       233.32 o
   2  24  13       2247.63       2086.36       256.77 o
   3  24  13       3589.96       4099.10       443.75 o
  -2  25  13        462.91        772.84       236.57 o
  -1  25  13       1392.85       1163.61       350.23 o
   0  25  13         76.90        392.43       187.92 o
   1  25  13          9.95        128.03       170.33 o
   2  25  13        343.01        314.83       187.23 o
 -10   0  14       3145.49       2457.06       441.27 o
  -8   0  14       1938.42       2253.97       273.53 o
  -6   0  14      45549.75      45347.70      1902.32 o
  -4   0  14      60568.93      59740.03      1496.35 o
  -2   0  14      15041.39      14859.02       827.55 o
   0   0  14      53596.89      50604.27      1257.75 o
   2   0  14        797.97        715.12        84.83 o
   4   0  14      13702.44      13431.39       513.95 o
   6   0  14       7432.56       6999.52       412.66 o
   8   0  14       2184.94       1579.51       353.71 o
 -10   1  14         92.97         44.32       131.36 o
  -9   1  14       7103.96       6874.58       272.67 o
  -8   1  14       2028.56       2061.52       145.33 o
  -7   1  14       1068.55       1336.06       102.94 o
  -6   1  14       2422.76       2221.56       114.52 o
  -5   1  14         24.77         45.97        53.44 o
  -4   1  14        554.63        669.06        71.96 o
  -3   1  14       3436.38       2960.85       114.98 o
  -2   1  14       1358.51       1145.05       124.86 o
  -1   1  14      69808.66      69236.36      1256.08 o
   0   1  14       5249.61       4971.78       181.95 o
   1   1  14       2990.16       3052.02       103.46 o
   2   1  14        747.33        777.95        68.17 o
   3   1  14         21.85         35.45        40.90 o
   4   1  14       2486.78       1990.01       121.35 o
   5   1  14      23537.93      22583.60       557.28 o
   6   1  14       2850.74       3086.49       164.44 o
   7   1  14       8150.08       7583.51       443.77 o
   8   1  14       2191.11       2619.83       346.25 o
   9   1  14        605.79        769.99       234.27 o
 -10   2  14       1055.19       1076.05       393.01 o
  -9   2  14         75.73        186.96       121.52 o
  -8   2  14       1118.09       1047.62       122.99 o
  -7   2  14        882.19        909.15        93.15 o
  -6   2  14       1713.14       1793.51       109.76 o
  -5   2  14      18086.53      17622.08       372.04 o
  -4   2  14      15590.43      14729.42       496.51 o
  -3   2  14       6999.68       6912.45       187.36 o
  -2   2  14          2.31         46.04        45.57 o
  -1   2  14      10467.91      10136.82       230.33 o
   0   2  14      30081.45      28926.05       533.98 o
   1   2  14       1127.30       1163.20        68.30 o
   2   2  14       1391.83       1331.48        85.14 o
   3   2  14       9933.07       9315.74       338.52 o
   4   2  14        947.47       1214.66        85.09 o
   5   2  14        743.37        738.70       125.86 o
   6   2  14       6991.07       6474.92       293.10 o
   7   2  14       1466.43       1277.95       213.78 o
   8   2  14       2512.23       2461.64       495.74 o
   9   2  14          1.48         95.46       189.65 o
  -9   3  14        307.57        327.16       193.90 o
  -8   3  14       2106.97       2130.99       149.77 o
  -7   3  14        182.99        144.41        65.35 o
  -6   3  14        187.87        215.47        67.07 o
  -5   3  14         40.41         96.01        56.94 o
  -4   3  14        622.54        545.14        69.22 o
  -3   3  14        932.69       1056.71        77.43 o
  -2   3  14      18527.72      18080.04       364.21 o
  -1   3  14       2126.84       2031.03        91.63 o
   0   3  14      23057.15      22153.85       422.56 o
   1   3  14       2753.94       2756.01        99.42 o
   2   3  14      10852.53      10695.06       232.05 o
   3   3  14       2820.98       2634.14       129.24 o
   4   3  14      10283.21      10707.68       296.84 o
   5   3  14       4992.12       4992.91       200.34 o
   6   3  14      10882.17       9411.48       365.69 o
   7   3  14       5486.14       5250.55       324.48 o
   8   3  14        319.77        250.84       186.94 o
   9   3  14         49.05        400.17       209.32 o
  -9   4  14        389.91        426.30       123.80 o
  -8   4  14        107.98        249.85       110.85 o
  -7   4  14        846.26        968.25        93.97 o
  -6   4  14        294.53        365.84        69.12 o
  -5   4  14        143.43        195.45        60.89 o
  -4   4  14         31.49         41.95        49.94 o
  -3   4  14      15713.44      14807.52       561.03 o
  -2   4  14         89.30        128.22        53.06 o
  -1   4  14      11515.98      10588.30       271.91 o
   0   4  14        192.53        313.26        58.81 o
   1   4  14        482.62        514.71        56.11 o
   2   4  14      28643.42      27508.45       625.25 o
   3   4  14        124.64        117.19        52.43 o
   4   4  14      13103.25      12857.41       308.34 o
   5   4  14       1317.84       1438.78       142.62 o
   6   4  14       7536.98       7806.24       338.70 o
   7   4  14        555.66        872.77       151.52 o
   8   4  14       6353.58       6480.07       488.03 o
   9   4  14       2036.19       1632.65       286.69 o
  -9   5  14       1024.01       1232.82       155.74 o
  -8   5  14        193.04        180.82       134.64 o
  -7   5  14        825.06        908.76       125.46 o
  -6   5  14      10965.38      10348.10       258.99 o
  -5   5  14        653.72        620.38        72.83 o
  -4   5  14      17927.29      18103.69       374.92 o
  -3   5  14        132.34        177.53        54.13 o
  -2   5  14       2776.62       2760.14       110.66 o
  -1   5  14       5207.89       4773.67       195.62 o
   0   5  14        631.63        792.28        90.26 o
   1   5  14       1944.93       2103.40        90.97 o
   2   5  14      48227.21      47958.20       846.23 o
   3   5  14       3321.01       2973.48       129.09 o
   4   5  14       3856.23       3148.54       130.57 o
   5   5  14         39.63         87.07       102.97 o
   6   5  14       4280.37       4390.22       244.05 o
   7   5  14       8850.91       9028.02       378.46 o
   8   5  14        927.48        861.37       219.15 o
   9   5  14        545.34        742.28       265.90 o
  -9   6  14        314.23        289.30       117.87 o
  -8   6  14        239.42        341.34       173.55 o
  -7   6  14       7660.57       7504.88       287.03 o
  -6   6  14         47.05         69.23        72.62 o
  -5   6  14       9261.92       9461.28       239.45 o
  -4   6  14        146.64        164.94        56.08 o
  -3   6  14      12658.58      11687.86       265.35 o
  -2   6  14      14968.98      13674.62       294.71 o
  -1   6  14      11279.76      10697.88       267.20 o
   0   6  14      20129.16      20299.56       395.80 o
   1   6  14         48.00        155.06        61.60 o
   2   6  14       9952.03       9759.77       248.65 o
   3   6  14      72982.84      72613.41      1384.81 o
   4   6  14       2901.01       3223.65       133.84 o
   5   6  14        892.73        794.66       102.32 o
   6   6  14       5045.17       5168.61       269.54 o
   7   6  14        596.15        646.61       143.16 o
   8   6  14          1.67        -22.70       140.23 o
   9   6  14       6145.49       6912.34       473.45 o
  -9   7  14        735.34        677.74       142.22 o
  -8   7  14       1406.98       1391.06       159.95 o
  -7   7  14        797.19       1069.37       136.51 o
  -6   7  14       4381.67       4424.62       348.34 o
  -5   7  14        182.62        167.97        68.46 o
  -4   7  14       4323.68       4386.94       148.29 o
  -3   7  14      21339.08      20240.17       377.79 o
  -2   7  14       6351.75       6023.87       172.61 o
  -1   7  14       5543.76       5182.53       152.13 o
   0   7  14      28669.78      26851.71       757.90 o
   1   7  14       3244.63       2837.71       110.66 o
   2   7  14       6856.11       6605.97       270.84 o
   3   7  14       1173.40       1205.82        88.77 o
   4   7  14        223.19        258.64        68.35 o
   5   7  14       6183.60       6220.11       234.70 o
   6   7  14        672.81        681.48       182.79 o
   7   7  14       3004.26       3098.38       228.63 o
   8   7  14       9819.78       9671.69       415.99 o
   9   7  14       4732.93       4571.79       544.99 o
  -9   8  14        889.80        865.72       153.72 o
  -8   8  14       4310.70       4337.01       324.42 o
  -7   8  14       3642.75       3864.17       215.09 o
  -6   8  14        374.98        780.50       116.18 o
  -5   8  14       6867.43       6771.97       215.90 o
  -4   8  14        935.17       1153.68        94.71 o
  -3   8  14        489.24        434.40        70.46 o
  -2   8  14      10796.74      10063.02       236.12 o
  -1   8  14       2868.92       2519.69       143.17 o
   0   8  14      23751.28      22613.95       439.03 o
   1   8  14       3629.68       3366.96       116.18 o
   2   8  14        487.13        503.96        68.52 o
   3   8  14      32888.17      33112.57       676.94 o
   4   8  14        328.45        630.68        94.96 o
   5   8  14      30734.96      29233.65       706.84 o
   6   8  14      12426.50      12507.53       450.73 o
   7   8  14         87.36        262.12       124.07 o
   8   8  14       1508.68       1611.94       259.87 o
   9   8  14       1599.53       1337.24       283.04 o
  -9   9  14       2427.08       2572.87       245.36 o
  -8   9  14       1460.66       1503.85       164.47 o
  -7   9  14         65.52        299.73       108.12 o
  -6   9  14        160.71        293.17       102.56 o
  -5   9  14         80.44         56.59        95.38 o
  -4   9  14          6.23         42.34        59.41 o
  -3   9  14       2672.92       2387.92       123.31 o
  -2   9  14         51.77        216.86        62.71 o
  -1   9  14      17545.40      17531.18       357.17 o
   0   9  14       1088.71       1263.85        79.51 o
   1   9  14         17.75         -6.09        43.08 o
   2   9  14        108.40        177.05        58.30 o
   3   9  14        570.75        707.02        79.09 o
   4   9  14       5766.71       5568.92       219.75 o
   5   9  14        657.37        834.35       112.81 o
   6   9  14       1767.29       2014.47       185.83 o
   7   9  14       9107.59       8217.69       368.26 o
   8   9  14       9823.00      10168.51       445.01 o
  -9  10  14        890.06       1028.76       165.00 o
  -8  10  14        213.41        319.82       125.01 o
  -7  10  14         17.17        -42.99       100.19 o
  -6  10  14         44.98         53.60        93.73 o
  -5  10  14        190.78        110.49        72.52 o
  -4  10  14       1672.62       1928.92       120.97 o
  -3  10  14        186.55        154.75        62.96 o
  -2  10  14       1286.99       1192.41       118.16 o
  -1  10  14       3482.45       3060.20       133.05 o
   0  10  14         29.65         34.08        46.04 o
   1  10  14       5592.49       5136.56       198.79 o
   2  10  14       3386.20       3211.04       146.64 o
   3  10  14      10644.86      10553.90       272.82 o
   4  10  14      14992.06      13816.22       390.36 o
   5  10  14      20074.18      20705.33       542.06 o
   6  10  14       3429.72       3298.70       202.20 o
   7  10  14         57.99         31.03       127.39 o
   8  10  14        113.49         48.70       153.28 o
  -9  11  14        138.08         83.14       133.12 o
  -8  11  14         36.88         23.06       115.27 o
  -7  11  14       2495.39       2832.54       197.70 o
  -6  11  14       2526.92       2841.62       190.59 o
  -5  11  14          1.43         24.83        72.87 o
  -4  11  14        637.20        641.39        90.60 o
  -3  11  14       2326.57       2516.86       129.61 o
  -2  11  14        230.81        240.42        69.15 o
  -1  11  14       3254.09       3263.90       140.09 o
   0  11  14        898.95        981.75        84.49 o
   1  11  14       7717.71       7993.89       221.88 o
   2  11  14       7152.16       6760.46       201.64 o
   3  11  14        437.15        510.04        75.68 o
   4  11  14       1620.96       1457.60       127.72 o
   5  11  14       2555.08       2612.30       165.94 o
   6  11  14        512.05        659.59       157.40 o
   7  11  14        589.68        315.68       151.23 o
   8  11  14       1008.13        918.49       221.35 o
  -8  12  14        702.48        646.79       146.44 o
  -7  12  14       6291.27       5894.21       513.42 o
  -6  12  14        322.69        379.63       118.94 o
  -5  12  14         26.25         38.76       100.53 o
  -4  12  14        441.80        579.85        90.52 o
  -3  12  14      26070.95      25255.48       550.70 o
  -2  12  14       2464.40       2562.94       130.47 o
  -1  12  14       8582.82       8387.19       238.72 o
   0  12  14       9171.91       8709.11       236.87 o
   1  12  14       2254.15       2018.88       124.29 o
   2  12  14       4657.23       4181.31       242.38 o
   3  12  14       4905.67       4522.39       167.23 o
   4  12  14       2610.49       2700.64       160.58 o
   5  12  14        783.50        933.77       125.80 o
   6  12  14       8637.45       8618.00       456.75 o
   7  12  14          0.45         -0.09       181.73 o
   8  12  14         49.09        159.93       160.09 o
  -8  13  14         57.94         43.76       124.65 o
  -7  13  14         11.75         50.75       115.19 o
  -6  13  14      10389.39      10791.46       431.26 o
  -5  13  14         94.17        173.88       104.67 o
  -4  13  14      12784.32      12350.85       328.26 o
  -3  13  14       3180.37       2907.07       146.17 o
  -2  13  14       2938.76       2551.78       132.89 o
  -1  13  14       6999.09       7175.52       248.28 o
   0  13  14       6689.32       6837.38       263.96 o
   1  13  14       1051.83        897.84        99.81 o
   2  13  14      32624.65      31239.12       723.93 o
   3  13  14         77.34         99.80        80.67 o
   4  13  14       6122.55       6497.19       301.37 o
   5  13  14       4712.07       5230.33       228.80 o
   6  13  14        303.29        344.24       112.71 o
   7  13  14        120.52         63.08       138.05 o
   8  13  14         63.25       -163.09       163.09 o
  -8  14  14         38.53       -118.12       124.26 o
  -7  14  14       6705.77       6234.62       294.32 o
  -6  14  14       2107.00       2316.02       186.67 o
  -5  14  14       2608.30       2602.48       186.69 o
  -4  14  14       8626.05       8349.38       257.36 o
  -3  14  14      13809.40      14115.19       358.36 o
  -2  14  14       4116.60       4069.90       231.63 o
  -1  14  14       6924.60       6857.01       250.36 o
   0  14  14       3111.29       2803.57       212.40 o
   1  14  14      11185.68      10764.87       317.16 o
   2  14  14       2495.74       2453.22       158.55 o
   3  14  14      14238.75      13834.66       459.36 o
   4  14  14        528.81        474.00       104.43 o
   5  14  14       4508.62       4749.10       224.72 o
   6  14  14        724.60        561.38       127.88 o
   7  14  14         84.62        230.28       148.38 o
  -8  15  14        373.99        498.24       156.67 o
  -7  15  14        409.29        488.39       143.38 o
  -6  15  14       6751.37       6235.89       287.09 o
  -5  15  14       3032.07       2926.42       199.05 o
  -4  15  14       5051.48       5217.61       242.87 o
  -3  15  14       2939.16       2887.55       222.38 o
  -2  15  14        855.97       1061.17       110.78 o
  -1  15  14      11821.20      12151.35       488.56 o
   0  15  14        193.08        221.61        72.67 o
   1  15  14      14566.37      14894.83       404.22 o
   2  15  14      19164.94      18994.63       487.62 o
   3  15  14        137.04        138.71       104.82 o
   4  15  14       2453.96       2247.86       187.45 o
   5  15  14        957.58       1339.42       294.83 o
   6  15  14       1056.79        992.41       168.04 o
   7  15  14         89.37        -34.14       134.43 o
  -7  16  14        658.71        423.16       145.19 o
  -6  16  14       3567.64       3684.54       228.77 o
  -5  16  14         57.33        210.98       117.86 o
  -4  16  14       4334.52       4756.84       304.02 o
  -3  16  14        859.72       1065.77       179.41 o
  -2  16  14       9865.19       9925.41       281.98 o
  -1  16  14        543.51        577.10        89.33 o
   0  16  14        295.50        399.04        90.31 o
   1  16  14       1851.04       1765.37       176.93 o
   2  16  14       1769.43       1978.68       175.78 o
   3  16  14       1046.58       1037.78       150.41 o
   4  16  14       1496.93       1575.27       176.18 o
   5  16  14        211.07        274.51       128.03 o
   6  16  14        397.22        313.35       174.38 o
   7  16  14       1445.38       1406.70       240.77 o
  -7  17  14        176.64        291.74       143.91 o
  -6  17  14          1.93       -115.92       115.92 o
  -5  17  14        204.21        196.34       123.07 o
  -4  17  14         56.75         88.42       108.84 o
  -3  17  14        308.29        274.22        88.55 o
  -2  17  14        101.46        112.71        78.39 o
  -1  17  14       6707.97       6597.74       278.30 o
   0  17  14       2903.49       2681.52       231.21 o
   1  17  14       6539.11       6690.25       246.32 o
   2  17  14       3307.36       3114.48       283.24 o
   3  17  14       1081.73       1261.06       180.21 o
   4  17  14        281.07        222.20       121.16 o
   5  17  14       1881.66       2096.33       201.99 o
   6  17  14        824.20        872.56       167.98 o
  -7  18  14        246.59        314.44       155.55 o
  -6  18  14       3018.18       3140.37       229.66 o
  -5  18  14       1122.40       1209.36       161.93 o
  -4  18  14       4349.19       4328.63       232.93 o
  -3  18  14       2590.19       2988.67       192.89 o
  -2  18  14        322.40        511.71       118.47 o
  -1  18  14        356.56        444.33        91.88 o
   0  18  14       6406.26       6238.11       327.06 o
   1  18  14       1449.39       1473.14       143.97 o
   2  18  14       1695.46       2195.90       191.40 o
   3  18  14        245.43         42.32       155.48 o
   4  18  14          1.58        195.36       123.81 o
   5  18  14       3693.59       3845.92       257.49 o
   6  18  14       1226.35       2316.23       225.56 o
  -6  19  14        471.56        553.38       163.36 o
  -5  19  14        812.70        745.10       155.34 o
  -4  19  14        497.50        540.77       140.46 o
  -3  19  14       2847.80       3242.76       203.44 o
  -2  19  14       2577.07       2720.19       157.39 o
  -1  19  14       7859.86       7744.75       281.21 o
   0  19  14       6085.21       6490.76       303.45 o
   1  19  14       3595.76       3876.03       235.76 o
   2  19  14       3019.10       2984.15       357.23 o
   3  19  14        774.23        638.29       147.09 o
   4  19  14        163.17         -0.59       121.34 o
   5  19  14       7131.98       6721.10       339.54 o
   6  19  14         34.15        -59.08       163.28 o
  -6  20  14        762.07        910.77       180.19 o
  -5  20  14       6275.28       6136.21       297.00 o
  -4  20  14       2345.42       2566.51       200.20 o
  -3  20  14        500.26        457.63       133.89 o
  -2  20  14       6152.40       5987.47       227.35 o
  -1  20  14       1116.11       1319.16       144.78 o
   0  20  14      15025.41      15363.38       697.56 o
   1  20  14        978.19       1114.67       157.47 o
   2  20  14       4266.28       3738.39       243.85 o
   3  20  14       2551.59       2578.85       216.74 o
   4  20  14         16.90         82.96       126.61 o
   5  20  14          1.86         62.22       155.27 o
  -5  21  14         64.88        -41.84       143.51 o
  -4  21  14        381.40        694.71       154.14 o
  -3  21  14       5953.59       5782.60       271.60 o
  -2  21  14       1099.41       1319.51       151.22 o
  -1  21  14        406.46        406.74       118.68 o
   0  21  14       3081.50       3434.51       197.66 o
   1  21  14       3535.64       3352.79       232.76 o
   2  21  14       1246.78       1607.87       208.13 o
   3  21  14        846.28        916.96       166.30 o
   4  21  14       8966.17       9264.05      1023.07 o
   5  21  14       5986.30       5688.83       677.82 o
  -5  22  14        946.60       1547.52       202.10 o
  -4  22  14         37.54       -127.61       127.61 o
  -3  22  14         77.70        158.23       135.65 o
  -2  22  14       2805.98       2945.84       202.26 o
  -1  22  14        292.80        393.62       122.26 o
   0  22  14       1532.23       1365.06       177.75 o
   1  22  14       3795.09       4408.62       263.15 o
   2  22  14       6229.02       6066.47       314.59 o
   3  22  14         19.75        114.28       191.78 o
   4  22  14       1648.80       2004.30       264.56 o
  -4  23  14        110.02        249.26       152.42 o
  -3  23  14       1673.01       1749.79       184.06 o
  -2  23  14        283.15        385.51       247.19 o
  -1  23  14         55.78        204.04       131.72 o
   0  23  14         17.92         12.67       129.53 o
   1  23  14        300.55        131.61       136.17 o
   2  23  14        776.92       1045.99       347.74 o
   3  23  14       2723.87       2966.60       294.25 o
  -3  24  14          8.24         -2.75       129.33 o
  -2  24  14        102.00        191.72       166.22 o
  -1  24  14        602.48        740.35       180.65 o
   0  24  14        383.85        705.22       485.54 o
   1  24  14       1474.77       1766.35       240.28 o
   2  24  14       1123.41       1344.42       229.90 o
  -1  25  14        978.51       1388.97       365.65 o
   0  25  14        312.97        387.87       197.58 o
   1  25  14          0.18         70.14       176.26 o
  -9   0  15        977.76       1087.36       241.29 o
  -7   0  15        533.02        793.83       131.86 o
  -5   0  15       7083.47       6704.74       273.29 o
  -3   0  15       1903.02       2041.03       149.59 o
  -1   0  15       5760.86       6342.30       246.85 o
   1   0  15      12477.76      12424.44       374.22 o
   3   0  15        244.91        180.51        70.70 o
   5   0  15        497.98        729.66       135.67 o
   7   0  15      15944.65      15422.44       961.63 o
   9   0  15      19782.40      18603.34      1180.03 o
  -9   1  15          5.93         14.13       132.98 o
  -8   1  15        489.66        574.00       108.15 o
  -7   1  15       2879.25       2971.13       139.97 o
  -6   1  15       5615.33       5504.40       181.93 o
  -5   1  15      13980.62      13863.27       312.87 o
  -4   1  15        168.29        132.93        54.84 o
  -3   1  15       9388.06       8517.17       234.36 o
  -2   1  15       5432.69       4373.74       211.58 o
  -1   1  15       8075.54       8103.54       272.91 o
   0   1  15       3852.59       3583.09       118.91 o
   1   1  15       4295.38       4491.47       155.96 o
   2   1  15      19522.57      19225.60       376.59 o
   3   1  15       1791.77       1584.77       107.63 o
   4   1  15      14915.61      14600.24       391.45 o
   5   1  15       8096.03       8095.28       267.23 o
   6   1  15       3930.40       3768.69       185.39 o
   7   1  15        493.14        499.86       249.24 o
   8   1  15        185.27        144.94       183.54 o
   9   1  15        831.87        785.06       276.60 o
  -9   2  15        924.06        932.49       185.86 o
  -8   2  15       1052.62       1166.76       130.55 o
  -7   2  15       2534.12       2768.73       176.13 o
  -6   2  15       6548.79       6644.05       200.17 o
  -5   2  15       5301.22       5031.73       165.35 o
  -4   2  15       5133.40       4755.02       154.59 o
  -3   2  15       2260.92       1989.77       104.33 o
  -2   2  15       1886.51       1721.94       121.94 o
  -1   2  15       1114.99       1181.64        78.50 o
   0   2  15       3836.08       3501.41       119.35 o
   1   2  15      11121.42      10348.44       231.78 o
   2   2  15      17377.65      16739.87       466.64 o
   3   2  15       6107.09       5789.23       177.93 o
   4   2  15      12167.07      11620.56       551.75 o
   5   2  15        534.84        853.97       174.86 o
   6   2  15        249.49        233.27       105.89 o
   7   2  15      14339.00      13853.59       493.47 o
   8   2  15       2569.75       2608.72       298.41 o
   9   2  15        374.71        894.08       320.63 o
  -9   3  15          1.59       -138.86       138.86 o
  -8   3  15       7336.68       7076.02       344.82 o
  -7   3  15       1372.42       1316.13       108.52 o
  -6   3  15         31.95         40.47        59.44 o
  -5   3  15        382.76        357.43        89.44 o
  -4   3  15       6764.18       6556.10       185.93 o
  -3   3  15      42631.52      39467.96       721.92 o
  -2   3  15      35058.19      31973.12       597.70 o
  -1   3  15        646.71        682.09        67.43 o
   0   3  15      20601.70      19948.32       392.51 o
   1   3  15      30641.36      30296.57       635.19 o
   2   3  15      14452.24      13666.38       285.69 o
   3   3  15       6784.13       7427.64       341.00 o
   4   3  15        183.03        252.20        64.41 o
   5   3  15      25328.86      23282.10       578.14 o
   6   3  15       6364.07       5406.49       268.66 o
   7   3  15        168.11        186.03       147.39 o
   8   3  15       6226.53       5966.40       417.96 o
   9   3  15       1421.72       1376.82       280.58 o
  -9   4  15       1076.77       1228.33       196.46 o
  -8   4  15       1269.02       1292.77       147.95 o
  -7   4  15      10184.62       9217.20       250.92 o
  -6   4  15         18.44        -25.79        85.88 o
  -5   4  15       3706.90       3542.65       137.44 o
  -4   4  15       3506.62       3283.45       128.88 o
  -3   4  15      11376.86      10986.16       277.77 o
  -2   4  15         23.83         10.74        47.55 o
  -1   4  15       2001.83       1728.22        90.31 o
   0   4  15       4291.23       4146.45       211.91 o
   1   4  15      83662.11      84711.85      1453.93 o
   2   4  15       1857.59       1667.30        84.19 o
   3   4  15         12.71         95.13        61.18 o
   4   4  15       7945.45       7846.00       223.70 o
   5   4  15       1827.95       2019.48       144.62 o
   6   4  15       8933.78       8399.25       344.17 o
   7   4  15       9344.10       8731.20       371.19 o
   8   4  15       3306.34       3594.10       341.03 o
   9   4  15       2347.60       2107.62       310.16 o
  -9   5  15         13.54         48.72       115.03 o
  -8   5  15       5192.04       5222.47       250.09 o
  -7   5  15       1371.51       1426.27       142.77 o
  -6   5  15        104.89        158.77        63.66 o
  -5   5  15        487.50        563.00        76.70 o
  -4   5  15       6061.47       5967.64       175.93 o
  -3   5  15       3015.96       2945.68       121.16 o
  -2   5  15      33816.60      32671.77       734.12 o
  -1   5  15       4309.64       4246.89       137.41 o
   0   5  15      10857.74       9492.84       222.01 o
   1   5  15       4825.88       5022.96       146.54 o
   2   5  15       8209.78       7542.65       211.78 o
   3   5  15       1779.83       1668.85        99.37 o
   4   5  15       4467.15       4323.75       158.05 o
   5   5  15         69.28         82.42        98.49 o
   6   5  15       2676.89       3043.51       282.85 o
   7   5  15       2959.58       2572.18       213.26 o
   8   5  15       5856.53       6025.06       806.92 o
   9   5  15         75.49         75.79       213.17 o
  -9   6  15        170.30        308.03       132.16 o
  -8   6  15        299.41        392.99       137.44 o
  -7   6  15       2245.07       2260.95       171.64 o
  -6   6  15        251.49        328.02        82.81 o
  -5   6  15        447.59        533.59       106.24 o
  -4   6  15        850.94        919.28        82.78 o
  -3   6  15       4835.71       4701.32       163.41 o
  -2   6  15       3542.57       3342.27       124.53 o
  -1   6  15       1187.60       1115.66        80.17 o
   0   6  15      16389.83      16474.81       337.18 o
   1   6  15      16091.02      16058.95       329.26 o
   2   6  15      16156.38      15894.50       362.58 o
   3   6  15       3523.24       3461.10       208.49 o
   4   6  15       1607.21       1494.48       109.25 o
   5   6  15       2077.58       1900.80       168.95 o
   6   6  15       2065.21       2354.89       195.22 o
   7   6  15        343.14        331.67       173.87 o
   8   6  15         35.15         56.49       189.95 o
  -9   7  15         89.05        113.95       123.51 o
  -8   7  15          3.80        -26.54       101.99 o
  -7   7  15       5866.89       6128.21       290.81 o
  -6   7  15         64.96        179.53        77.89 o
  -5   7  15       5356.67       4928.81       222.35 o
  -4   7  15       4013.66       3756.20       205.78 o
  -3   7  15       6177.58       5636.72       167.41 o
  -2   7  15        826.46        819.22        74.46 o
  -1   7  15      11294.71      10416.77       241.59 o
   0   7  15       5070.89       4798.84       199.38 o
   1   7  15       5881.23       5428.36       155.55 o
   2   7  15       1551.00       1562.70       191.00 o
   3   7  15        949.44        982.44        84.73 o
   4   7  15        646.50        822.54       116.03 o
   5   7  15       3417.40       2626.02       159.76 o
   6   7  15        234.63        127.55       110.12 o
   7   7  15        300.40        444.39       142.57 o
   8   7  15        214.40        187.28       144.62 o
  -9   8  15         40.56         90.26       122.27 o
  -8   8  15        121.79        133.37       112.02 o
  -7   8  15         74.17        102.62       117.22 o
  -6   8  15        118.95         74.49        89.48 o
  -5   8  15         15.51         94.90        65.55 o
  -4   8  15        884.65        759.64        86.80 o
  -3   8  15        224.70        165.43        62.46 o
  -2   8  15      35704.93      35790.64       663.73 o
  -1   8  15       1495.15       1530.62        90.38 o
   0   8  15       9374.14       8666.04       226.72 o
   1   8  15         30.34        130.37        52.69 o
   2   8  15       1379.62       1319.69        93.57 o
   3   8  15        532.06        571.05        76.20 o
   4   8  15      13028.26      13082.43       323.73 o
   5   8  15        199.64         48.78        84.43 o
   6   8  15       1300.86       1463.54       171.92 o
   7   8  15        919.05        982.26       168.83 o
   8   8  15        190.62        104.27       179.80 o
  -9   9  15        634.07        573.81       144.56 o
  -8   9  15          8.18        -42.76       106.62 o
  -7   9  15        418.74        526.47       123.17 o
  -6   9  15        164.32        119.16       101.86 o
  -5   9  15      34995.03      34654.95       730.89 o
  -4   9  15       2329.32       2234.89       168.37 o
  -3   9  15       1125.84       1163.40        96.77 o
  -2   9  15       4152.30       3599.46       244.15 o
  -1   9  15      14138.74      14089.62       305.38 o
   0   9  15       2651.86       2897.62       113.85 o
   1   9  15       3638.14       3619.43       126.03 o
   2   9  15        201.62        286.47        64.32 o
   3   9  15      27061.12      26603.35       564.76 o
   4   9  15       3414.10       3328.61       172.47 o
   5   9  15       2785.63       2687.20       165.76 o
   6   9  15       2381.20       2130.84       325.18 o
   7   9  15        656.54        900.57       284.61 o
   8   9  15        329.40        422.22       161.95 o
  -9  10  15       1016.57        683.23       244.76 o
  -8  10  15        171.00        198.43       128.24 o
  -7  10  15        405.71        532.90       128.30 o
  -6  10  15       4646.59       4313.68       248.38 o
  -5  10  15        787.80        805.13       101.42 o
  -4  10  15      11392.26      11515.31       308.51 o
  -3  10  15       3097.33       2772.02       173.58 o
  -2  10  15      22457.49      21806.88       481.28 o
  -1  10  15       9970.09       9939.39       298.97 o
   0  10  15        246.83        320.70        65.20 o
   1  10  15       9032.86       8878.18       241.26 o
   2  10  15       2363.94       2277.57       118.53 o
   3  10  15       1254.48       1483.80       132.21 o
   4  10  15      40996.06      40556.64       939.46 o
   5  10  15         46.25        117.12        99.60 o
   6  10  15         62.02        173.25       176.21 o
   7  10  15       2551.55       2808.34       237.19 o
   8  10  15        133.07        214.66       164.05 o
  -8  11  15        804.37       1140.96       156.55 o
  -7  11  15         57.18         28.00       169.32 o
  -6  11  15       7105.68       6903.06       332.46 o
  -5  11  15       8932.19       9037.00       349.31 o
  -4  11  15       5467.83       5192.85       194.61 o
  -3  11  15       9498.64       9442.53       265.47 o
  -2  11  15         98.53        152.97        66.00 o
  -1  11  15       7288.09       6806.44       208.62 o
   0  11  15       4267.39       3963.11       151.96 o
   1  11  15      23873.96      23706.94       570.94 o
   2  11  15      20873.89      19688.71       612.41 o
   3  11  15       4798.67       4763.05       171.89 o
   4  11  15       5398.21       5052.00       213.49 o
   5  11  15      12993.50      13163.70       395.99 o
   6  11  15        202.74        -62.75       112.61 o
   7  11  15        978.50       1110.10       180.85 o
   8  11  15       1114.83       1289.87       210.22 o
  -8  12  15       2493.90       2569.59       210.86 o
  -7  12  15       1576.18       1905.70       184.45 o
  -6  12  15       1980.19       1850.34       167.52 o
  -5  12  15        270.47        211.14       107.92 o
  -4  12  15        403.32        232.83        84.12 o
  -3  12  15        443.92        432.19        82.63 o
  -2  12  15       2396.32       2482.90       131.81 o
  -1  12  15       9732.56       9661.48       264.15 o
   0  12  15        173.76        249.20        69.20 o
   1  12  15       3395.57       3143.06       155.37 o
   2  12  15       2915.33       2781.23       208.04 o
   3  12  15       6171.58       6218.17       344.45 o
   4  12  15       8639.21       8295.25       286.08 o
   5  12  15       1659.01       1716.08       154.39 o
   6  12  15       2392.93       2416.91       299.79 o
   7  12  15       2652.60       2672.75       238.79 o
   8  12  15        746.86       1649.27       332.22 o
  -8  13  15          9.20       -147.30       169.53 o
  -7  13  15        292.86        576.92       138.21 o
  -6  13  15        175.18        264.72       119.73 o
  -5  13  15          1.83         66.37        97.54 o
  -4  13  15       1428.15       1678.01       124.59 o
  -3  13  15       1317.37       1697.78       122.66 o
  -2  13  15         58.97         81.58        71.64 o
  -1  13  15       1601.89       1356.82       143.11 o
   0  13  15       9177.98       8532.87       253.32 o
   1  13  15      11197.67      10283.64       341.22 o
   2  13  15          2.85         79.70        68.79 o
   3  13  15       8152.34       8045.78       452.73 o
   4  13  15        401.34        372.13       131.62 o
   5  13  15       2153.43       2480.41       171.76 o
   6  13  15        387.69        356.39       119.86 o
   7  13  15       1902.74       1962.58       217.77 o
  -8  14  15       1989.72       2568.76       217.83 o
  -7  14  15        472.28        369.63       137.80 o
  -6  14  15        134.88        137.88       112.39 o
  -5  14  15        411.58        541.60       129.90 o
  -4  14  15        369.68        414.97        93.19 o
  -3  14  15       2057.76       1867.51       141.33 o
  -2  14  15        266.30        279.36        80.41 o
  -1  14  15        836.33       1105.21        99.37 o
   0  14  15       5112.48       4711.06       201.10 o
   1  14  15       4729.06       4370.81       192.65 o
   2  14  15       1200.88       1205.82       200.96 o
   3  14  15        311.54        216.98       102.66 o
   4  14  15          9.13        -87.88        87.88 o
   5  14  15       1549.73       1885.61       176.93 o
   6  14  15       8188.70       8179.73       316.09 o
   7  14  15       2950.64       3143.40       249.03 o
  -7  15  15        495.60        550.50       144.07 o
  -6  15  15       1355.76       1299.22       162.64 o
  -5  15  15         40.59         85.88       111.14 o
  -4  15  15        300.72        493.51       150.87 o
  -3  15  15       3339.16       3351.31       164.98 o
  -2  15  15       7594.60       7542.97       238.31 o
  -1  15  15       1243.64       1328.51       158.97 o
   0  15  15       2789.00       2846.30       161.22 o
   1  15  15       3505.98       3666.55       254.01 o
   2  15  15      20534.84      20711.95       527.79 o
   3  15  15       1704.51       1532.24       162.90 o
   4  15  15       7100.49       7517.60       593.29 o
   5  15  15       3035.24       2949.18       270.61 o
   6  15  15        905.50        848.01       160.92 o
   7  15  15        794.71        780.37       285.33 o
  -7  16  15        700.99        586.54       149.40 o
  -6  16  15         58.58        126.96       122.34 o
  -5  16  15       4180.80       4544.19       246.89 o
  -4  16  15       3548.73       3918.71       222.15 o
  -3  16  15        459.00        590.82        99.79 o
  -2  16  15       5214.85       5023.93       241.26 o
  -1  16  15       9012.85       8754.53       257.84 o
   0  16  15        316.46        212.00        88.81 o
   1  16  15       4610.50       4566.61       233.01 o
   2  16  15       2391.90       2392.18       193.89 o
   3  16  15        130.29        177.55       111.41 o
   4  16  15       3894.35       3644.03       237.14 o
   5  16  15        678.39        532.34       143.11 o
   6  16  15        688.90        716.69       194.37 o
  -7  17  15        702.36        713.15       165.43 o
  -6  17  15       4713.00       4184.28       260.93 o
  -5  17  15       7591.91       8167.22       327.39 o
  -4  17  15         55.33         92.49       109.91 o
  -3  17  15       2615.92       2839.77       159.31 o
  -2  17  15       4676.33       4073.62       187.93 o
  -1  17  15       1539.44       1491.88       123.65 o
   0  17  15         43.25        116.87        90.62 o
   1  17  15         73.03         49.92        97.46 o
   2  17  15       7516.37       6834.79       308.14 o
   3  17  15       7442.78       6979.36       320.75 o
   4  17  15       8828.31       8195.74       358.75 o
   5  17  15       4912.51       4729.05       276.88 o
   6  17  15         24.08        -50.62       165.89 o
  -6  18  15        286.51        194.10       147.72 o
  -5  18  15       1027.55       1402.53       174.27 o
  -4  18  15       5060.49       4948.45       250.64 o
  -3  18  15          9.10        -98.69        98.69 o
  -2  18  15       6219.33       6302.57       226.09 o
  -1  18  15          3.50        106.22        93.93 o
   0  18  15         66.80        113.24        91.17 o
   1  18  15       2829.01       3375.56       183.90 o
   2  18  15       1422.79       1284.71       161.63 o
   3  18  15          7.98         29.57       111.78 o
   4  18  15       1234.87       1487.77       182.97 o
   5  18  15         18.09       -120.64       120.64 o
   6  18  15      11135.25      11529.89       593.38 o
  -6  19  15         73.18        242.44       155.41 o
  -5  19  15       3726.28       3850.03       241.27 o
  -4  19  15       2103.37       2672.58       204.86 o
  -3  19  15        302.63        214.80       120.06 o
  -2  19  15       1762.23       1968.29       213.25 o
  -1  19  15        315.13        172.54       118.05 o
   0  19  15        582.09        576.85       113.13 o
   1  19  15         10.49         22.69       109.28 o
   2  19  15        131.41        289.93       127.01 o
   3  19  15       7443.31       7839.47       390.15 o
   4  19  15       1805.26       2444.37       216.98 o
   5  19  15          1.73       -138.70       138.70 o
  -5  20  15        885.71       1059.23       176.16 o
  -4  20  15         14.87        -94.04       117.05 o
  -3  20  15        851.82       1019.09       159.09 o
  -2  20  15        268.81        144.82        90.66 o
  -1  20  15        892.10        929.94       136.26 o
   0  20  15       2806.64       2946.47       185.06 o
   1  20  15       1672.59       1699.69       186.43 o
[truncated: 145,595 more chars]
